# Supplementary material for: Exploring the Potential of Exosome-Related LncRNA Pairs as Predictors for Immune Microenvironment, Survival Outcome, and Microbiotain Landscape in Esophageal Squamous Cell Carcinoma
Source: Front Immunol. 2022 Jul 8;13:918154. doi: 10.3389/fimmu.2022.918154 (PMC9307964; doi:10.3389/fimmu.2022.918154)
Supplement: Supplementary file 4 [file Table_1.xls]

## Sheet: Supplementary File 1
ID	TCGA-IC-A6RF	TCGA-IG-A3I8	TCGA-IG-A3QL	TCGA-IG-A3YA	TCGA-IG-A3YB	TCGA-IG-A3YC	TCGA-IG-A4P3	TCGA-IG-A50L	TCGA-IG-A51D	TCGA-IG-A5B8	TCGA-IG-A5S3	TCGA-IG-A625	TCGA-IG-A6QS	TCGA-IG-A8O2	TCGA-IG-A97H	TCGA-IG-A97I	TCGA-JY-A6FA	TCGA-JY-A6FD	TCGA-JY-A6FE	TCGA-JY-A93F	TCGA-KH-A6WC	TCGA-L5-A43J	TCGA-L5-A4OM	TCGA-L5-A88S	TCGA-L5-A88W	TCGA-L5-A88Z	TCGA-L5-A8NK	TCGA-L5-A8NQ	TCGA-L7-A56G	TCGA-LN-A49M	TCGA-LN-A49O	TCGA-LN-A49P	TCGA-LN-A49S	TCGA-LN-A49U	TCGA-LN-A49W	TCGA-LN-A49X	TCGA-LN-A49Y	TCGA-LN-A4A1	TCGA-LN-A4A3	TCGA-LN-A4A4	TCGA-LN-A4A5	TCGA-LN-A4A8	TCGA-LN-A4A9	TCGA-LN-A4MQ	TCGA-LN-A5U5	TCGA-LN-A5U6	TCGA-LN-A5U7	TCGA-LN-A7HV	TCGA-LN-A7HW
LINC02257|AC005332.7	0	0	1	0	0	0	0	1	0	1	0	0	0	0	1	0	0	0	0	0	0	0	0	0	0	0	0	0	1	1	0	0	0	1	0	1	0	1	0	1	0	1	0	0	1	1	0	0	1
LINC02257|TTLL11-IT1	0	1	1	1	1	1	1	0	0	1	0	1	0	1	0	1	1	0	0	0	1	0	1	0	0	1	1	1	1	1	0	1	1	1	1	1	1	1	0	1	1	1	0	0	1	1	0	1	1
LINC02257|AC083837.1	0	0	1	0	0	0	0	1	0	1	0	1	0	0	0	0	0	0	0	0	0	0	0	1	0	0	0	0	0	1	0	0	0	1	0	0	1	1	0	1	0	0	0	0	0	0	0	0	1
LINC02257|AL590644.1	0	0	1	1	0	0	0	1	0	1	0	1	0	0	0	1	0	0	0	0	0	0	0	0	0	0	0	0	0	0	0	0	0	1	0	1	0	0	0	0	1	1	0	0	1	1	0	0	1
LINC02257|AC117394.2	0	0	1	1	0	1	0	1	0	1	0	1	0	0	0	0	0	0	0	0	0	1	0	1	0	0	0	0	0	1	0	0	0	1	0	1	0	1	0	0	0	1	0	0	1	0	0	0	1
LINC02257|ADAMTS9-AS2	0	0	1	0	0	1	0	1	0	1	0	1	0	0	1	1	0	0	0	0	0	1	0	0	0	0	0	0	0	1	0	0	0	1	0	1	0	1	0	0	0	1	1	0	1	1	0	0	1
LINC02257|PICART1	0	0	1	1	0	0	0	1	0	0	0	1	0	0	0	1	0	0	0	0	1	0	0	1	0	0	0	0	1	1	0	0	0	0	0	1	0	0	0	0	0	1	0	0	1	0	0	0	1
LINC02257|AL139246.3	0	0	1	0	0	0	0	1	1	1	0	1	1	0	1	1	1	0	0	1	1	1	0	1	1	0	0	0	1	1	1	0	1	1	0	1	1	1	0	1	1	0	1	0	1	1	0	0	1
LINC02257|AC104653.1	0	0	0	0	0	0	0	1	1	1	0	1	0	0	0	0	1	1	0	1	1	1	0	1	1	0	1	0	1	1	1	0	0	1	0	1	1	1	0	1	0	1	1	0	1	1	0	0	1
LINC02257|AC012668.3	0	0	1	0	0	0	0	1	0	1	0	0	0	0	0	1	0	0	0	0	0	0	0	0	0	0	0	0	0	1	0	0	0	1	0	1	0	1	0	0	0	1	1	0	1	1	0	0	1
LINC02257|AL035258.1	0	0	0	0	1	1	0	1	1	1	0	0	1	1	1	1	0	1	0	1	0	1	0	1	1	1	1	0	0	1	1	0	0	1	1	0	0	1	1	0	1	0	0	0	1	1	0	1	1
LINC02257|DEPDC1-AS1	0	0	1	1	1	1	0	1	0	1	0	1	0	0	1	1	0	0	0	0	1	1	0	1	0	0	1	1	1	1	0	0	1	1	0	0	0	1	0	1	1	1	1	0	1	1	0	0	1
LINC02257|AL356417.2	0	0	1	0	0	0	1	1	0	1	0	1	0	0	0	0	0	0	0	0	0	0	0	0	0	0	1	1	0	1	0	0	0	1	0	0	0	1	0	0	0	1	1	0	1	0	0	0	0
LINC02257|HNF1A-AS1	0	0	1	0	0	0	0	1	0	1	0	1	0	0	0	1	0	0	0	0	0	0	0	0	0	0	0	0	0	1	0	0	0	1	0	1	0	1	0	0	0	1	0	0	0	1	0	0	1
LINC02257|VWA8-AS1	0	0	0	1	0	1	0	1	1	1	0	0	1	0	0	1	0	0	0	0	1	0	0	1	0	0	1	1	1	1	1	0	0	1	1	1	0	1	0	0	1	1	1	0	0	1	0	0	1
LINC02257|LINC02561	1	0	0	0	0	1	0	0	0	1	0	0	0	0	0	0	0	1	0	0	1	1	0	1	0	0	1	1	1	1	0	0	1	0	0	0	0	1	0	0	0	1	1	0	0	0	0	0	0
LINC02257|AF127936.1	0	1	1	0	0	0	0	1	0	1	0	1	0	0	1	1	1	1	0	1	1	1	1	1	1	1	1	0	1	1	0	0	1	1	0	1	1	1	0	1	0	1	0	1	1	0	1	1	1
LINC02257|AL049775.2	0	1	1	1	0	1	0	0	1	1	0	1	0	1	0	1	1	0	1	0	1	0	0	0	0	0	1	0	1	1	1	1	1	1	0	0	1	1	0	0	1	1	1	0	1	0	0	0	1
LINC02257|LINC01143	0	0	1	1	0	1	0	1	0	1	0	1	0	0	0	1	0	0	0	0	1	1	0	0	0	0	1	1	1	1	1	0	0	1	0	1	0	1	0	1	1	1	0	0	1	1	0	0	1
LINC02257|PLA2G4E-AS1	0	0	1	1	0	0	0	1	0	0	0	1	0	0	0	1	0	0	0	0	1	1	0	0	0	0	1	0	0	0	0	0	0	0	0	1	0	0	0	0	1	1	0	0	1	1	0	0	1
LINC02257|PRR26	0	0	1	0	0	0	0	1	0	1	0	0	0	0	0	1	0	0	0	0	0	0	0	0	0	0	0	0	0	1	0	0	0	1	0	0	0	1	0	0	0	1	0	0	1	1	0	0	1
LINC02257|AL133410.1	0	0	1	1	0	0	1	1	0	1	0	1	1	0	1	1	0	0	0	0	1	0	0	1	0	0	1	1	1	1	0	0	1	1	0	1	1	1	0	1	1	1	1	0	1	1	0	0	1
LINC02257|AL049775.1	0	0	1	0	0	1	1	0	0	1	0	1	0	1	0	0	1	0	1	0	1	0	0	1	0	0	1	0	1	0	0	0	1	0	0	0	1	0	0	0	1	1	0	0	1	0	0	0	1
LINC02257|LINC02551	1	1	1	1	0	1	1	0	0	0	1	1	0	1	0	1	1	0	0	1	1	0	1	1	1	1	0	0	1	1	0	1	1	1	0	0	0	1	0	0	0	1	1	1	1	0	0	1	1
LINC02257|ZFHX4-AS1	1	0	1	1	0	1	0	1	0	1	0	1	1	1	1	1	1	0	0	1	1	1	0	1	1	1	1	1	1	1	1	0	1	1	1	1	0	1	0	1	1	1	1	0	1	1	0	1	1
LINC02257|LINC02408	0	0	1	0	0	1	1	1	0	1	0	1	1	0	1	1	1	0	0	0	1	1	0	0	0	0	1	1	1	1	0	0	1	1	0	0	1	1	1	0	1	1	0	0	1	1	0	0	1
LINC02257|LINC02367	0	0	1	1	0	0	0	0	0	1	0	0	0	0	1	1	0	0	0	0	1	1	0	1	0	0	0	0	0	1	0	0	0	1	0	1	0	1	0	0	0	0	1	0	1	1	0	0	1
LINC02257|LINC01342	1	0	1	1	1	1	1	1	1	1	1	1	1	0	1	1	0	1	1	1	1	1	0	1	1	1	1	1	1	1	1	1	1	1	1	1	1	1	1	0	1	1	1	0	1	1	1	1	1
LINC02257|LINC00314	0	0	1	0	0	1	1	1	0	1	0	1	0	0	1	1	0	0	0	0	0	1	0	0	0	0	0	0	1	1	0	0	0	1	0	1	0	1	0	1	1	1	1	0	1	1	0	0	1
LINC02257|AP005233.1	0	0	1	1	0	1	0	1	0	1	0	1	0	0	1	1	0	0	0	0	0	1	0	0	0	0	0	0	1	1	0	0	0	1	0	1	0	1	0	0	0	1	1	0	1	1	0	0	1
LINC02257|OBSCN-AS1	0	0	0	1	0	1	0	0	0	1	0	0	1	0	0	1	0	0	1	0	1	1	0	1	1	0	1	1	0	1	1	0	0	1	0	1	1	1	0	1	0	1	1	0	1	1	0	0	1
LINC02257|AC063948.1	0	0	0	0	0	0	0	1	0	1	0	0	0	0	1	0	0	0	0	0	0	0	0	0	0	0	0	1	0	1	0	0	0	1	0	1	0	1	0	0	0	0	0	0	0	0	0	0	1
LINC02257|IFNG-AS1	0	0	1	0	0	0	0	1	0	1	0	0	0	0	0	1	0	0	0	0	0	0	0	0	0	0	0	0	0	1	0	0	0	1	0	1	0	1	0	0	0	1	0	0	1	1	0	0	1
AC005332.7|TTLL11-IT1	1	1	1	1	1	1	1	0	1	1	1	1	0	1	0	1	1	0	0	1	1	0	1	1	0	1	1	1	1	0	0	1	1	1	1	1	1	0	1	1	1	1	1	1	1	1	0	1	1
AC005332.7|AC083837.1	1	1	1	0	0	0	1	1	0	1	0	1	0	0	0	0	1	0	1	0	1	0	0	1	0	1	1	0	0	1	1	0	0	0	0	0	1	1	0	0	1	0	0	1	0	0	0	0	1
AC005332.7|AP002026.1	1	1	0	0	0	0	1	1	0	0	0	0	0	0	0	0	0	0	1	0	0	0	0	1	0	0	0	0	0	0	1	0	0	0	0	0	0	0	0	0	1	0	1	1	0	0	0	0	0
AC005332.7|AL590644.1	1	1	1	1	1	1	1	1	0	0	1	1	0	0	0	1	0	0	0	0	0	0	1	1	0	1	1	0	0	0	1	1	0	0	1	1	1	0	0	0	1	1	0	1	0	1	0	0	0
AC005332.7|AC117394.2	1	1	1	1	1	1	1	0	0	0	1	1	0	0	0	0	0	0	0	0	0	1	1	1	0	0	1	0	0	0	0	1	0	0	1	0	1	0	0	0	1	1	1	1	1	0	0	0	1
AC005332.7|AC002451.1	1	1	0	0	0	1	1	1	0	0	1	0	0	0	0	0	1	0	0	0	0	0	1	0	0	0	0	0	0	0	1	0	0	0	1	0	1	0	0	0	1	1	1	1	0	0	0	0	0
AC005332.7|ADAMTS9-AS2	1	1	1	1	0	1	1	1	1	1	0	1	1	0	1	1	1	1	1	1	1	1	1	0	1	1	1	0	0	1	1	1	1	1	1	0	1	1	1	0	1	1	1	1	1	1	1	0	1
AC005332.7|PICART1	0	1	1	1	1	1	1	1	0	0	1	1	0	0	0	1	0	0	0	1	1	0	1	1	0	1	0	0	0	0	0	1	0	0	0	0	0	0	0	0	1	1	0	1	1	0	0	0	0
AC005332.7|AC104653.1	1	1	0	0	0	1	1	1	1	1	1	1	0	0	0	1	1	1	0	1	1	1	1	1	1	1	1	0	1	1	1	1	1	1	1	1	1	0	1	1	1	1	1	1	1	1	1	1	1
AC005332.7|AC012668.3	1	1	0	1	1	1	1	0	0	0	1	1	0	0	0	1	1	0	0	0	0	0	1	1	0	0	1	0	0	0	1	1	0	0	1	0	1	0	0	0	1	1	1	1	1	0	0	0	0
AC005332.7|AL035258.1	1	1	0	0	1	1	0	1	1	1	0	0	1	1	1	1	0	1	1	1	0	1	0	1	1	1	1	0	0	1	1	1	0	1	1	0	0	1	1	0	1	0	1	0	1	1	1	1	0
AC005332.7|DEPDC1-AS1	1	1	1	1	1	1	1	1	0	1	1	1	0	1	1	1	1	0	1	1	1	1	1	1	1	1	1	1	1	0	0	1	1	1	1	0	1	1	1	0	1	1	1	1	1	1	1	1	1
AC005332.7|STK4-AS1	1	1	0	1	1	0	1	0	0	0	0	1	0	0	0	0	0	0	0	0	1	0	1	0	0	0	1	1	1	0	0	1	0	0	0	0	0	0	0	0	1	1	1	1	0	0	0	0	0
AC005332.7|DLG1-AS1	1	1	0	0	0	1	1	0	0	0	1	0	0	0	0	1	0	0	0	0	0	0	0	1	0	0	0	0	0	0	0	1	0	0	0	0	0	0	0	0	1	1	1	1	0	0	0	0	0
AC005332.7|AL356417.2	1	1	0	0	0	0	1	0	0	0	1	1	1	1	0	0	1	0	1	1	1	0	1	0	1	1	1	1	0	1	1	0	1	0	0	0	1	0	1	0	0	1	1	1	1	0	1	0	0
AC005332.7|HNF1A-AS1	1	1	0	1	1	1	1	0	0	1	1	1	0	0	0	1	1	0	1	0	0	0	1	1	0	0	1	0	0	0	1	1	0	0	0	0	1	0	0	0	1	1	1	1	0	0	0	0	1
AC005332.7|VWA8-AS1	1	1	0	1	1	1	1	1	1	1	1	0	1	0	0	1	1	1	1	1	1	0	1	1	1	0	1	1	1	1	1	1	1	0	1	1	1	1	1	0	1	1	1	0	0	0	0	0	0
AC005332.7|LINC02561	1	1	0	1	1	1	1	0	1	1	1	0	1	0	0	0	1	1	1	1	1	1	0	1	1	0	1	1	1	0	1	0	1	0	1	0	1	0	1	0	1	1	1	0	0	0	0	0	0
AC005332.7|AL049775.2	0	1	1	1	1	1	1	0	1	1	1	1	0	1	0	1	1	0	1	0	1	0	1	1	1	1	1	0	1	0	1	1	1	0	1	0	1	1	0	0	1	1	1	1	1	0	0	0	1
AC005332.7|LINC01143	1	1	1	1	1	1	1	1	1	1	0	1	1	1	0	1	1	1	0	1	1	1	0	0	1	1	1	1	1	1	1	1	0	1	1	1	0	1	0	1	1	1	1	1	1	0	1	0	1
AC005332.7|PLA2G4E-AS1	0	1	1	1	1	1	1	1	0	0	1	1	0	1	0	1	1	0	1	0	1	1	0	0	0	0	1	0	0	0	1	1	0	0	0	0	1	0	0	0	1	1	0	1	1	1	0	0	0
AC005332.7|LINC00460	1	1	1	1	1	0	1	0	0	0	1	1	0	1	0	0	1	0	0	0	1	1	1	1	0	0	0	0	0	0	0	1	1	0	1	0	1	0	0	0	0	0	1	1	0	0	0	0	0
AC005332.7|PRR26	1	1	0	0	0	1	1	1	0	0	0	0	0	0	0	1	1	0	1	0	0	0	1	0	0	0	0	0	0	0	1	1	0	0	1	0	1	0	1	0	0	1	1	1	0	0	0	0	1
AC005332.7|SEMA3B-AS1	1	0	0	0	0	1	1	1	0	0	0	0	0	0	0	0	0	0	0	0	0	0	0	0	0	0	1	0	0	0	1	1	0	0	1	0	0	0	0	0	1	0	1	1	0	0	0	0	0
AC005332.7|AL133410.1	1	0	1	1	1	1	1	1	0	1	0	1	1	1	1	1	1	1	1	1	1	0	0	1	1	1	1	1	1	1	1	1	1	1	1	1	1	1	1	1	1	1	1	1	1	1	1	0	1
AC005332.7|AL049775.1	1	1	1	1	1	1	1	0	1	0	1	1	0	1	0	0	1	0	1	1	1	0	1	1	1	1	1	0	1	0	0	1	1	0	1	0	1	0	0	0	1	1	1	1	1	0	0	1	1
AC005332.7|LINC02551	1	1	1	1	1	1	1	0	0	0	1	1	0	1	0	1	1	0	1	1	1	0	1	1	1	1	0	0	1	0	1	1	1	0	0	0	1	0	0	0	0	1	1	1	0	0	0	1	1
AC005332.7|LINC00942	1	0	0	1	0	0	1	0	0	0	0	0	0	0	0	1	0	0	0	0	0	0	1	1	0	0	1	0	0	0	1	0	0	0	0	0	1	0	0	0	1	0	1	0	0	0	0	0	0
AC005332.7|LINC02408	1	1	1	1	1	1	1	1	0	1	1	1	1	1	1	1	1	1	1	1	1	1	1	0	1	1	1	1	1	0	1	1	1	1	0	0	1	0	1	0	1	1	1	1	1	1	1	1	1
AC005332.7|LINC02367	1	1	0	1	1	1	1	0	1	1	0	1	1	0	1	1	1	1	1	1	1	1	0	1	1	1	1	0	0	1	1	1	0	0	1	1	1	0	0	0	1	0	1	1	0	1	0	0	1
AC005332.7|MIR29B2CHG	0	1	0	0	0	0	1	0	0	0	0	0	0	0	0	0	1	0	0	0	0	0	0	0	0	0	0	0	0	0	1	1	0	0	0	0	1	0	0	0	1	0	1	1	0	0	0	0	0
AC005332.7|LINC00314	1	1	1	1	1	1	1	1	1	1	1	1	1	0	1	1	1	1	1	1	1	1	1	1	1	1	1	0	1	1	1	1	0	1	1	1	1	1	1	0	1	1	1	1	1	1	1	0	1
AC005332.7|AL450322.2	0	1	0	0	0	0	1	1	0	0	1	0	0	0	0	0	1	0	0	0	0	0	1	1	0	0	0	0	0	0	0	1	0	0	0	0	1	0	0	0	1	0	1	1	0	0	0	0	0
AC005332.7|AP005233.1	1	1	1	1	1	1	1	1	0	1	1	1	1	0	1	1	1	0	1	0	1	1	1	1	0	1	1	0	0	1	1	1	1	0	1	1	1	1	1	0	1	1	1	1	1	1	0	0	1
AC005332.7|OBSCN-AS1	1	1	0	1	1	1	1	0	0	1	0	1	1	0	0	1	1	1	1	1	1	1	1	1	1	0	1	1	0	1	1	1	1	0	1	1	1	0	0	1	1	1	1	1	1	1	1	1	1
AC005332.7|AC063948.1	1	0	0	0	0	1	1	1	0	1	1	0	0	0	1	0	0	0	0	0	1	0	1	0	1	0	1	1	0	0	1	0	0	0	1	1	0	1	0	0	1	0	1	1	0	0	0	0	0
AC005332.7|IFNG-AS1	0	1	0	0	0	1	1	1	0	0	1	0	0	0	0	1	1	0	1	0	0	0	1	1	0	0	1	0	0	0	1	0	0	0	0	0	1	0	0	0	1	1	1	1	0	0	0	0	0
AC005332.7|NRIR	0	1	0	0	0	0	1	1	0	0	0	0	0	0	0	1	1	0	0	0	0	0	1	1	0	0	1	0	0	0	0	0	0	0	0	0	1	0	0	0	0	0	0	1	0	0	0	0	0
AC005332.7|AL135999.3	0	1	0	0	0	0	1	0	0	0	0	0	0	0	0	0	0	0	0	0	0	0	1	0	0	0	0	0	0	0	1	0	0	0	0	0	0	0	0	0	1	0	1	1	0	0	0	0	0
AC024230.1|AP000251.1	0	0	0	1	1	1	1	1	0	1	1	1	0	0	0	0	0	1	1	1	1	1	1	1	1	1	1	0	1	0	0	0	1	0	0	0	0	1	1	0	0	0	1	0	0	1	1	0	1
AC024230.1|LINC02593	1	1	1	1	0	1	1	1	1	1	1	1	1	0	1	0	1	1	1	0	0	1	1	0	1	1	1	0	1	1	1	0	1	1	0	0	1	1	1	0	0	1	1	0	1	1	1	1	1
AC024230.1|AC022706.1	1	1	1	1	1	0	0	1	1	1	1	1	0	0	0	0	1	1	1	0	0	0	1	0	1	1	1	1	1	1	0	0	1	1	0	0	1	1	1	1	0	0	1	0	0	0	1	1	1
AC024230.1|AC103702.2	1	0	1	0	1	0	0	1	0	0	1	1	0	1	0	0	1	0	0	0	1	0	1	0	1	1	1	1	1	0	0	0	1	1	0	0	1	1	0	0	1	0	0	1	0	0	0	0	1
AC024230.1|AC012360.3	1	0	0	1	1	1	1	1	0	1	1	0	1	0	0	1	0	1	1	0	1	1	0	1	1	0	1	1	1	0	1	0	1	0	0	0	1	1	0	1	0	0	0	0	0	0	1	1	1
AC024230.1|AP000866.2	0	1	1	1	1	1	1	1	1	1	1	1	1	1	1	1	1	1	1	1	0	1	1	0	1	0	0	0	1	0	1	0	1	1	0	1	1	1	1	1	1	1	1	0	0	1	1	1	1
AC024230.1|FENDRR	1	0	1	0	0	1	1	1	1	1	1	1	1	0	1	1	1	1	1	1	1	1	1	0	1	0	1	0	1	1	1	0	1	1	0	0	1	1	1	1	0	0	1	0	0	1	1	1	1
AC024230.1|AC127526.2	0	0	1	0	1	0	0	1	1	0	1	1	1	0	0	0	0	1	1	0	0	0	1	0	0	0	1	0	1	0	1	0	1	0	0	0	0	1	1	0	0	0	1	0	0	0	1	1	1
AC024230.1|AC069287.3	0	0	1	1	1	0	0	1	0	1	1	1	0	0	0	0	1	1	1	0	0	0	1	0	0	0	1	0	1	0	0	0	1	0	0	0	1	0	0	1	0	0	1	0	0	0	1	1	1
AC024230.1|MSC-AS1	1	1	0	1	1	1	1	0	0	1	1	0	0	0	0	0	1	1	1	1	1	0	1	0	1	0	1	1	1	1	1	0	1	0	0	0	1	0	0	1	0	1	1	0	0	0	0	1	1
AC024230.1|AL035258.1	1	1	0	0	1	1	0	1	1	1	1	0	1	1	1	1	0	1	1	1	1	1	1	1	1	1	1	1	1	1	1	1	1	1	1	0	0	1	1	0	1	0	1	0	1	1	1	1	1
AC024230.1|AC005920.1	0	1	1	1	1	0	0	1	1	1	1	1	1	0	0	0	1	1	1	0	0	0	1	0	0	0	1	0	1	0	1	0	1	0	0	0	1	1	0	1	0	0	1	0	0	0	1	1	1
AC024230.1|AC090192.2	0	0	0	1	1	0	0	1	1	1	1	0	0	0	0	0	0	1	1	0	0	0	1	0	0	0	0	0	1	0	0	0	1	0	0	0	1	0	0	0	0	0	1	0	0	0	1	0	1
AC024230.1|AC026741.1	1	0	1	1	0	1	0	1	1	1	1	1	1	1	0	0	1	1	1	1	1	1	1	0	1	0	1	1	1	1	1	0	1	1	0	0	0	0	1	0	0	0	1	0	0	0	1	1	1
AC024230.1|CEP83-DT	0	0	1	1	1	0	0	1	0	1	1	1	0	0	0	0	0	1	1	1	1	1	0	1	1	1	1	1	1	0	0	0	0	0	0	0	0	1	0	0	0	0	1	0	0	0	1	1	1
AC024230.1|MANCR	0	1	1	1	1	0	1	1	1	1	1	1	0	1	1	0	1	1	0	0	1	0	1	1	0	1	1	0	1	0	1	1	1	1	1	0	1	1	0	0	0	1	1	1	1	0	1	1	1
AC024230.1|C8orf49	0	0	0	1	1	0	1	1	1	1	1	0	1	0	0	0	1	0	1	0	0	0	1	0	0	0	1	0	1	0	1	0	1	0	0	0	1	1	1	1	0	0	1	0	0	0	1	1	1
AC024230.1|LINC00578	0	0	1	0	1	1	0	1	0	1	1	0	1	0	1	0	0	1	1	1	1	0	1	0	1	1	1	0	1	0	1	0	1	0	0	0	1	1	1	0	0	0	1	0	0	0	1	1	1
AC024230.1|LINC02561	1	1	0	1	1	1	1	0	1	1	1	0	1	1	0	0	1	1	1	1	1	1	1	1	1	0	1	1	1	1	1	0	1	0	1	1	1	1	1	1	1	1	1	0	0	1	0	1	0
AC024230.1|LINC01063	0	0	0	0	1	1	0	0	0	0	1	0	0	0	0	0	0	1	1	0	1	0	0	0	0	0	1	0	1	0	1	0	0	0	0	0	0	1	1	0	0	0	1	0	0	0	1	0	1
AC024230.1|CHKB-DT	0	0	0	1	0	0	0	1	0	0	1	0	0	0	0	0	0	1	1	0	0	0	1	0	0	0	0	0	1	0	1	0	1	0	0	0	0	0	0	1	1	1	0	0	0	0	0	0	1
AC024230.1|TMPO-AS1	0	0	0	0	1	0	0	1	0	1	1	0	0	0	0	0	0	1	1	0	0	1	1	0	0	0	1	0	1	0	0	0	0	0	0	0	0	0	0	0	0	0	1	0	0	0	0	0	1
AC024230.1|LINC01564	1	1	0	0	1	1	0	1	1	1	1	0	0	0	0	0	0	1	1	1	1	1	1	1	0	0	1	1	1	1	1	0	1	0	0	1	1	0	1	1	1	1	1	0	0	0	0	1	0
AC024230.1|LINC00460	1	1	1	1	1	0	1	1	1	1	1	1	1	1	0	0	1	1	0	1	1	1	1	1	0	1	1	1	1	0	1	1	1	0	1	1	1	0	0	1	0	0	1	1	1	0	0	1	1
AC024230.1|MINCR	0	0	0	0	0	0	1	1	1	1	1	0	0	0	0	0	0	1	0	0	1	0	1	0	0	0	1	0	1	0	0	0	0	0	0	0	0	0	0	0	0	0	0	0	0	0	1	0	0
AC024230.1|AC134312.5	1	0	0	1	1	0	1	1	0	1	1	1	0	1	0	0	1	1	1	0	0	0	1	0	0	0	1	0	1	0	0	0	1	0	0	0	0	0	0	0	0	0	0	0	0	0	1	1	0
AC024230.1|LINC02381	0	0	1	0	1	0	0	1	0	0	1	0	0	0	0	0	0	0	0	1	0	0	1	0	0	0	0	0	1	0	1	0	1	0	0	0	1	0	1	0	0	0	0	0	0	0	1	1	1
AC024230.1|SBF2-AS1	1	1	0	1	1	1	1	1	1	1	1	1	1	1	0	1	1	1	1	1	1	1	1	1	1	0	1	1	1	1	1	1	1	1	0	1	1	1	1	0	0	0	1	0	0	0	1	1	1
AC024230.1|ZEB1-AS1	1	1	0	1	1	1	0	1	0	1	1	0	0	1	1	0	1	1	1	1	1	1	1	1	1	0	1	1	1	0	1	0	1	0	0	0	1	1	0	1	0	1	1	0	0	0	1	1	0
AC024230.1|AC116903.2	0	0	1	1	1	1	1	1	1	1	1	0	1	1	1	0	1	1	1	0	0	0	0	1	1	0	1	1	1	0	1	0	1	0	1	0	1	1	1	0	0	1	0	0	1	1	0	1	1
AC024230.1|AC021218.1	0	0	1	1	1	0	0	1	1	1	1	1	1	1	0	0	0	1	1	0	0	0	1	0	0	0	1	0	1	0	1	0	1	0	0	0	1	1	1	1	0	0	1	0	0	0	1	1	1
AC024230.1|LINC02389	0	1	1	1	1	1	0	1	1	1	1	1	1	1	1	1	1	1	1	0	0	1	1	1	1	0	1	0	1	1	1	1	1	1	0	1	1	1	1	1	1	1	1	0	0	1	1	1	1
AC024230.1|LINC00942	1	1	1	1	0	1	1	0	1	1	1	0	1	0	1	1	0	1	0	1	1	1	1	1	1	0	1	1	1	1	1	0	1	1	1	1	1	1	1	1	0	0	1	0	0	0	0	1	0
AC024230.1|LINC02100	1	1	1	1	0	1	0	1	1	0	1	1	0	1	0	0	1	1	1	1	1	0	1	0	1	1	1	1	1	1	0	0	1	1	0	0	1	1	1	1	0	0	0	1	0	1	1	1	1
AC024230.1|AC120114.1	1	0	1	1	1	1	0	1	0	1	1	1	1	1	0	0	0	1	1	1	1	1	1	1	1	1	1	1	1	1	0	1	1	0	0	0	1	1	1	0	0	0	1	0	0	0	1	1	1
AC024230.1|H1FX-AS1	1	0	1	1	1	1	1	1	1	1	1	1	1	1	0	0	1	1	1	1	1	0	1	1	1	1	1	1	1	1	1	0	1	1	0	1	1	1	1	1	0	0	1	0	1	1	1	1	1
AC024230.1|LINC00592	0	1	1	1	0	0	0	1	0	0	1	1	0	1	0	0	1	1	1	0	1	0	1	1	0	0	0	0	1	0	0	0	1	0	0	0	0	0	0	1	1	0	1	0	0	1	1	0	1
AC024230.1|MIR193BHG	0	0	0	1	1	0	1	0	0	0	1	0	0	0	0	0	1	1	1	0	0	0	1	0	0	1	0	0	1	0	0	0	0	0	0	0	1	0	0	0	0	0	0	0	0	0	0	0	1
AC024230.1|AC020922.3	1	1	1	1	1	1	0	1	1	1	1	0	1	0	0	0	0	1	1	0	1	1	1	1	0	0	1	0	1	1	1	1	1	0	1	1	1	1	1	1	0	0	0	0	1	1	1	1	1
AC024230.1|LINC01615	0	1	1	1	1	0	1	0	0	0	1	1	0	1	0	0	1	0	0	0	1	0	1	0	0	1	1	0	1	0	0	1	1	0	1	0	1	0	0	1	0	1	0	1	0	0	1	0	1
AC024230.1|FAM225A	0	0	0	1	1	0	0	1	0	1	1	1	0	0	0	0	1	1	0	0	0	0	1	0	0	0	0	0	1	0	0	0	1	0	0	0	1	0	0	1	0	0	1	0	0	0	1	1	1
AC024230.1|AC082651.3	0	1	1	1	1	0	0	1	0	0	1	0	0	1	0	0	1	0	1	0	0	0	1	1	0	0	0	0	1	0	1	0	1	0	0	0	1	1	0	0	0	1	1	0	0	0	0	1	1
AC024230.1|AL031985.3	0	0	0	1	1	1	1	1	1	1	1	1	1	0	1	1	1	1	1	1	1	1	1	1	0	1	1	1	1	1	1	1	1	0	0	0	0	1	1	1	0	0	0	1	1	1	1	1	1
AC024230.1|AC019205.1	0	1	1	1	1	0	0	1	0	1	1	0	0	1	0	0	0	1	1	0	1	0	0	0	0	1	1	0	1	0	0	0	1	0	0	0	1	0	1	1	0	0	0	0	1	0	0	1	1
AC024230.1|AC105053.1	0	1	1	1	1	1	0	1	1	1	1	1	1	1	0	0	1	1	1	0	0	0	1	0	0	0	1	0	1	0	1	0	1	1	0	0	1	1	1	1	0	0	1	0	1	0	1	1	1
AC024230.1|AC022558.2	0	0	0	1	1	0	0	1	0	0	1	0	0	0	0	0	1	1	1	0	0	0	1	0	0	0	0	0	1	0	0	0	1	0	0	0	1	0	0	0	0	0	0	0	0	0	1	1	1
AC024230.1|CASC15	1	0	0	1	1	1	1	1	1	1	1	1	1	1	1	1	1	1	1	1	1	1	1	1	1	1	1	1	1	0	1	1	1	0	0	0	0	1	1	1	0	0	1	0	1	1	1	0	1
AC024230.1|HOTAIR	0	0	0	1	1	0	0	1	0	0	1	1	0	1	0	0	1	1	1	0	0	0	0	0	0	0	0	0	0	0	1	0	1	0	0	0	0	1	0	1	0	0	0	0	0	0	1	1	1
AC024230.1|LINC02195	1	1	1	1	1	0	0	1	0	1	1	1	0	0	0	0	1	1	1	1	1	1	1	0	1	1	1	0	1	1	0	0	1	1	0	0	1	1	1	1	0	0	0	1	0	0	1	1	1
AC024230.1|GASAL1	0	0	0	1	1	0	1	1	0	0	1	1	0	0	0	0	1	1	1	0	0	0	1	0	0	0	0	0	1	0	0	0	1	0	0	0	1	0	0	0	0	0	1	0	0	0	0	0	1
AC024230.1|TBX5-AS1	0	0	0	0	0	0	1	1	0	1	1	0	1	1	0	0	1	0	1	1	0	0	1	0	0	0	1	0	1	0	1	0	1	0	0	0	1	1	0	0	0	0	0	0	0	0	1	1	1
AC024230.1|LINC01137	0	0	1	1	1	0	0	0	0	0	1	1	0	0	0	0	1	0	1	0	0	1	1	0	0	0	0	0	1	0	0	0	1	0	0	0	1	0	0	0	0	0	1	0	0	0	1	0	1
AC024230.1|SMIM25	1	0	1	1	1	0	1	1	0	1	1	1	0	1	0	0	1	1	0	1	1	1	1	0	0	1	1	0	1	0	0	0	1	0	0	0	1	0	0	1	0	0	0	0	0	0	1	1	1
AC024230.1|AC078788.1	1	1	1	1	1	1	1	1	1	0	1	1	0	1	0	0	1	1	1	1	1	1	1	1	1	1	1	1	1	0	1	0	1	1	0	1	0	1	0	1	1	0	0	0	0	0	1	1	1
AC024230.1|MAN1B1-DT	0	0	1	1	1	1	1	1	1	1	1	0	0	0	0	0	0	1	1	1	1	1	1	1	0	0	1	1	1	0	0	0	1	0	0	0	1	1	0	0	0	0	1	0	0	0	1	0	1
AC024230.1|LINC01082	1	0	1	0	0	0	1	1	1	1	1	1	1	0	1	1	1	1	1	1	0	1	1	0	1	0	1	0	1	1	1	1	1	1	1	1	1	1	1	1	0	0	1	0	1	1	1	1	1
AC024230.1|AL365203.2	0	0	0	1	1	0	0	0	0	0	1	0	0	1	1	0	1	0	1	0	1	0	1	0	0	0	0	0	1	0	1	1	1	0	0	0	1	0	0	0	0	0	0	0	0	0	1	0	1
AC024230.1|KCNMB2-AS1	1	0	0	0	1	0	0	1	0	1	1	1	0	0	0	0	0	1	1	0	1	0	0	0	1	0	1	0	1	0	1	0	1	0	0	0	0	0	0	0	0	0	1	0	0	0	1	1	0
TTLL11-IT1|AC083837.1	0	0	0	0	0	0	0	1	0	1	0	0	1	0	0	0	0	0	1	0	0	1	0	1	1	0	0	0	0	1	1	0	0	0	0	0	0	1	0	0	0	0	0	0	0	0	0	0	0
TTLL11-IT1|ADAMTS9-AS2	1	0	0	0	0	0	0	1	0	1	0	0	1	0	1	0	0	1	1	0	0	1	0	0	1	0	0	0	0	1	1	0	0	0	0	0	0	1	0	0	0	0	1	0	1	0	1	0	0
TTLL11-IT1|PICART1	0	0	0	0	0	0	0	1	0	0	0	0	1	0	1	0	0	1	0	0	0	1	0	1	1	0	0	0	0	1	1	0	0	0	0	0	0	0	0	0	0	0	0	0	1	0	0	0	0
TTLL11-IT1|AL139246.3	1	0	0	0	0	0	0	1	1	1	0	0	1	0	1	1	0	1	1	1	0	1	0	1	1	0	0	0	0	1	1	0	0	0	0	0	0	1	0	0	0	0	1	0	1	0	1	0	0
TTLL11-IT1|AC104653.1	1	0	0	0	0	0	0	1	1	1	0	0	1	0	1	0	0	1	0	1	0	1	0	1	1	0	0	0	0	1	1	0	0	0	0	0	0	1	0	0	0	0	1	0	0	0	1	0	0
TTLL11-IT1|AC012668.3	1	0	0	0	0	0	0	1	0	0	0	0	1	0	0	0	0	1	0	0	0	1	0	1	1	0	0	0	0	1	1	0	0	0	0	0	0	1	0	0	0	0	1	0	0	0	0	0	0
TTLL11-IT1|AL035258.1	1	0	0	0	0	1	0	1	1	1	0	0	1	0	1	1	0	1	1	1	0	1	0	1	1	0	0	0	0	1	1	0	0	0	1	0	0	1	1	0	1	0	0	0	1	1	1	0	0
TTLL11-IT1|DEPDC1-AS1	1	0	0	0	0	0	0	1	0	1	0	0	1	0	1	0	0	1	1	0	0	1	0	1	1	0	0	0	0	1	1	0	0	0	0	0	0	1	0	0	0	0	1	0	0	0	1	0	0
TTLL11-IT1|AL356417.2	1	0	0	0	0	0	0	1	0	0	0	0	1	0	1	0	0	1	1	0	0	1	0	0	1	0	0	0	0	1	1	0	0	0	0	0	0	0	0	0	0	0	1	0	1	0	1	0	0
TTLL11-IT1|HNF1A-AS1	0	0	0	0	0	0	0	1	0	0	0	0	1	0	1	0	0	1	1	0	0	1	0	1	1	0	0	0	0	1	1	0	0	0	0	0	0	1	0	0	0	0	1	0	0	0	0	0	0
TTLL11-IT1|VWA8-AS1	1	0	0	0	0	1	0	1	1	1	0	0	1	0	1	1	0	1	1	0	0	1	0	1	1	0	0	0	0	1	1	0	0	0	1	0	0	1	0	0	1	0	1	0	0	0	0	0	0
TTLL11-IT1|LINC02561	1	0	0	0	0	0	0	0	1	1	0	0	1	0	0	0	0	1	1	0	0	1	0	1	1	0	0	0	0	1	1	0	0	0	0	0	0	0	0	0	0	0	1	0	0	0	0	0	0
TTLL11-IT1|AF127936.1	1	1	1	0	0	0	0	1	0	1	1	0	1	0	1	1	0	1	0	1	0	1	0	1	1	0	0	0	0	1	1	0	0	0	0	0	1	1	0	1	0	1	1	1	1	0	1	1	0
TTLL11-IT1|AL049775.2	0	0	0	0	0	0	0	1	1	1	1	0	1	0	1	0	0	1	1	0	0	1	0	1	1	0	0	0	0	0	1	0	0	0	0	0	0	1	0	0	1	1	1	1	1	0	0	0	0
TTLL11-IT1|LINC01143	1	0	0	0	0	0	0	1	1	1	0	0	1	0	0	1	0	1	0	0	0	1	0	0	1	0	0	0	0	1	1	0	0	0	0	0	0	1	0	0	1	1	1	0	1	0	1	0	0
TTLL11-IT1|PRR26	1	0	0	0	0	0	0	1	0	0	0	0	1	0	1	0	0	1	1	0	0	1	0	0	1	0	0	0	0	1	1	0	0	0	0	0	0	1	0	0	0	0	1	0	0	0	0	0	0
TTLL11-IT1|AL133410.1	1	0	0	0	0	0	0	1	0	1	0	0	1	0	1	1	0	1	1	0	0	1	0	1	1	0	0	0	0	1	1	0	0	0	0	0	0	1	0	0	0	1	1	0	1	0	1	0	0
TTLL11-IT1|AL049775.1	1	0	0	0	0	0	0	1	0	0	0	0	1	0	1	0	0	1	1	0	0	1	0	1	1	0	0	0	0	0	1	0	0	0	0	0	0	0	0	0	0	0	1	0	1	0	0	0	0
TTLL11-IT1|LINC02551	1	1	0	0	0	1	0	1	0	0	1	1	1	0	0	1	0	1	1	1	0	1	0	1	1	0	0	0	0	1	1	0	0	0	0	0	0	0	0	0	0	1	1	1	0	0	0	0	1
TTLL11-IT1|ZFHX4-AS1	1	0	0	0	0	1	0	1	0	0	0	0	1	0	1	1	0	1	0	1	0	1	0	1	1	0	0	1	0	1	1	0	0	0	1	0	0	1	0	0	1	1	1	1	1	0	1	0	0
TTLL11-IT1|LINC02408	1	0	0	0	0	0	0	1	0	1	0	0	1	0	1	0	0	1	1	0	0	1	0	0	1	0	0	0	0	1	1	0	0	0	0	0	0	0	1	0	0	0	1	0	1	0	1	0	0
TTLL11-IT1|LINC02367	1	0	0	0	0	0	0	1	1	1	0	0	1	0	1	1	0	1	1	0	0	1	0	1	1	0	0	0	0	1	1	0	0	0	0	0	0	1	0	0	0	0	1	0	0	0	0	0	0
TTLL11-IT1|LINC01342	1	0	0	0	0	1	0	1	1	1	1	1	1	0	1	1	0	1	1	1	0	1	0	1	1	0	1	1	0	1	1	0	0	0	1	1	0	1	1	0	1	1	1	0	1	1	1	1	0
TTLL11-IT1|LINC00314	1	0	0	0	0	0	0	1	0	1	0	0	1	0	1	0	0	1	1	0	0	1	0	1	1	0	0	0	0	1	1	0	0	0	0	0	0	1	0	0	0	1	1	0	0	0	1	0	0
TTLL11-IT1|AP005233.1	1	0	0	0	0	0	0	1	0	1	0	0	1	0	1	0	0	1	1	0	0	1	0	1	1	0	0	0	0	1	1	0	0	0	0	0	0	1	0	0	0	0	1	0	1	0	1	0	0
TTLL11-IT1|OBSCN-AS1	1	0	0	0	0	0	0	1	0	1	0	0	1	0	1	0	0	1	1	0	0	1	0	1	1	0	0	1	0	1	1	0	0	0	0	0	0	0	0	0	0	1	1	0	0	0	1	0	0
TTLL11-IT1|AC063948.1	1	0	0	0	0	0	0	1	0	1	0	0	1	0	1	0	0	1	0	0	0	1	0	0	1	0	0	0	0	1	1	0	0	0	0	0	0	1	0	0	0	0	1	0	0	0	0	0	0
TTLL11-IT1|IFNG-AS1	0	0	0	0	0	0	0	1	0	0	0	0	1	0	1	0	0	1	1	0	0	1	0	1	1	0	0	0	0	1	1	0	0	0	0	0	0	1	0	0	0	0	1	0	0	0	0	0	0
AP000251.1|LINC02593	1	1	1	0	0	0	0	0	1	0	1	1	1	1	1	0	1	0	1	0	0	0	1	0	0	0	0	0	0	1	1	1	1	1	1	1	1	0	1	0	0	1	0	0	1	0	1	1	0
AP000251.1|AC022706.1	1	1	1	0	0	0	0	0	1	0	1	1	0	1	1	0	1	1	1	0	0	0	1	0	0	0	0	1	0	1	1	1	1	1	0	1	1	1	0	1	1	1	0	1	1	0	1	1	1
AP000251.1|AC103702.2	1	0	1	0	1	0	0	0	0	0	0	1	0	1	0	0	1	0	0	0	0	0	1	0	0	0	0	1	0	1	0	1	1	1	0	0	1	1	0	0	1	0	0	1	0	0	0	0	0
AP000251.1|AC012360.3	1	0	1	0	0	0	0	0	1	0	0	0	1	1	1	1	1	0	1	0	0	0	0	0	0	0	1	1	0	0	1	1	0	1	0	0	1	0	0	1	0	1	0	0	1	0	0	1	0
AP000251.1|AP000866.2	0	1	1	1	1	1	0	0	1	0	1	1	1	1	1	1	1	0	1	1	0	0	1	0	0	0	0	0	0	1	1	1	1	1	1	1	1	1	0	1	1	1	0	0	1	1	1	1	0
AP000251.1|FENDRR	1	0	1	0	0	1	0	1	1	1	1	0	1	1	1	1	1	1	1	1	0	0	1	0	0	0	1	0	0	1	1	1	1	1	1	0	1	1	1	1	0	1	0	0	1	0	1	1	0
AP000251.1|AC127526.2	0	0	1	0	0	0	0	0	1	0	1	0	1	1	1	0	0	0	1	0	0	0	1	0	0	0	0	0	0	0	1	0	0	1	0	1	1	0	0	0	0	0	0	0	1	0	1	1	0
AP000251.1|AC069287.3	0	1	1	0	0	0	0	0	1	0	1	0	1	1	1	0	1	0	1	0	0	0	0	0	0	0	0	0	0	0	1	1	1	1	0	1	1	0	0	1	0	1	0	0	1	0	0	1	0
AP000251.1|AC068473.3	0	0	1	1	1	1	1	1	1	1	1	1	1	1	1	1	1	1	1	1	1	1	0	1	0	1	1	1	0	1	1	1	1	1	1	1	1	1	1	1	1	0	0	0	1	1	1	1	1
AP000251.1|MSC-AS1	1	1	0	1	1	0	0	0	1	1	1	0	0	1	0	0	1	1	1	1	1	0	1	0	1	0	1	1	0	1	1	1	1	0	0	1	1	0	0	1	0	1	0	0	0	0	0	1	0
AP000251.1|AL035258.1	1	1	0	0	1	1	0	1	1	1	0	0	1	1	1	1	1	1	1	1	0	1	1	1	1	1	1	1	1	1	1	1	1	1	1	1	1	1	1	0	1	0	0	0	1	1	1	1	1
AP000251.1|AC005920.1	0	1	1	0	0	0	0	0	1	0	1	1	1	1	1	0	1	0	1	0	0	0	1	0	0	0	0	0	0	1	1	1	0	1	1	1	1	0	0	1	1	0	0	0	1	0	1	1	0
AP000251.1|AC090192.2	0	0	1	0	0	0	0	0	1	0	1	0	0	1	0	0	0	0	1	0	0	0	1	0	0	0	0	0	0	0	0	0	1	1	0	1	1	0	0	0	0	0	0	0	0	0	0	0	0
AP000251.1|AC026741.1	1	0	1	1	0	0	0	0	1	0	1	0	1	1	1	1	1	1	1	1	0	0	1	0	0	0	0	1	0	1	1	1	1	1	0	1	1	0	0	0	0	0	0	0	1	0	1	1	1
AP000251.1|CEP83-DT	1	0	1	1	0	0	0	0	1	0	0	1	1	1	1	0	1	0	1	1	0	0	0	0	0	0	1	1	1	1	1	1	0	1	0	1	1	0	0	0	0	1	0	0	1	0	0	1	0
AP000251.1|MANCR	0	1	1	1	1	0	1	0	1	0	1	1	0	1	1	0	1	1	0	0	1	0	1	0	0	0	1	0	1	0	1	1	1	1	1	0	1	0	0	0	1	1	0	1	1	0	1	1	0
AP000251.1|C8orf49	0	0	0	0	0	0	0	0	1	0	0	0	1	1	1	0	1	0	1	0	0	0	1	0	0	0	0	0	0	0	1	0	1	1	0	1	1	0	0	1	1	1	0	0	0	0	1	1	0
AP000251.1|LINC00578	0	0	1	0	0	0	0	0	0	0	1	0	1	0	1	0	1	1	1	1	0	0	1	0	0	0	0	0	1	0	1	0	0	1	0	0	1	0	0	0	0	0	0	0	1	0	0	1	0
AP000251.1|LINC02561	1	1	1	1	1	1	0	0	1	1	1	0	1	1	1	0	1	1	1	1	1	1	1	1	1	0	1	1	1	1	1	0	1	0	1	1	1	1	1	1	1	1	1	0	1	1	0	1	0
AP000251.1|CHKB-DT	0	0	0	0	0	0	0	0	0	0	1	0	0	1	0	0	1	0	0	0	0	0	1	0	0	0	0	0	0	0	1	0	0	0	0	0	1	0	0	1	1	1	0	0	1	0	0	0	0
AP000251.1|LINC01564	1	1	0	0	0	1	0	0	1	1	1	0	0	0	0	0	0	1	0	1	1	0	1	1	0	0	1	1	1	1	1	0	0	0	0	1	1	0	1	1	1	1	1	0	0	0	0	1	0
AP000251.1|AP002518.2	0	1	1	1	0	0	1	0	1	0	1	1	1	1	1	1	1	1	1	1	0	0	1	0	0	0	1	1	1	1	1	1	1	1	1	1	1	1	1	1	1	1	0	1	1	0	1	1	1
AP000251.1|LINC00891	1	1	1	1	0	0	0	0	1	0	1	1	1	1	1	1	1	1	1	1	0	0	1	0	0	0	1	1	1	1	1	1	1	1	1	1	1	0	1	1	1	1	0	1	1	0	1	1	1
AP000251.1|LINC00460	1	1	1	1	1	0	1	1	1	0	1	1	1	1	0	0	1	0	0	1	1	1	1	1	0	1	1	1	1	0	1	1	1	0	1	1	1	0	0	1	1	1	0	1	1	0	0	1	1
AP000251.1|MINCR	0	0	0	0	0	0	0	0	1	0	1	0	0	0	0	0	1	0	0	0	0	0	1	0	0	0	0	0	0	0	0	0	0	0	0	0	1	0	0	0	0	1	0	0	0	0	0	0	0
AP000251.1|AC134312.5	1	0	0	0	0	0	0	0	0	0	1	1	0	1	1	0	1	1	1	0	0	0	1	0	0	0	1	0	0	0	0	1	1	0	0	0	1	0	0	0	0	0	0	0	1	0	0	1	0
AP000251.1|LINC02381	0	0	1	0	0	0	0	0	0	0	0	0	0	1	1	0	1	0	0	1	0	0	1	0	0	0	0	0	0	0	1	0	0	1	0	0	1	0	0	0	0	0	0	0	1	0	0	1	0
AP000251.1|SBF2-AS1	1	1	1	1	1	0	0	0	1	1	1	0	1	1	0	1	1	0	1	1	1	1	1	1	0	0	1	1	1	1	1	1	1	1	1	1	1	0	0	0	1	1	0	1	1	0	1	1	1
AP000251.1|ZEB1-AS1	1	1	1	1	0	0	0	0	1	1	1	0	0	1	1	0	1	0	1	1	1	0	1	0	0	0	1	1	1	0	1	1	1	0	0	1	1	0	0	1	0	1	0	0	0	0	0	1	0
AP000251.1|AC116903.2	0	0	1	1	0	0	0	0	1	0	1	0	1	1	1	0	1	0	1	0	0	0	0	0	0	0	1	1	0	1	1	0	1	0	1	1	1	0	0	0	0	1	0	0	1	1	0	1	0
AP000251.1|LINC00322	1	1	1	1	0	1	0	0	1	0	1	1	1	1	0	1	1	1	1	1	0	0	1	0	0	0	1	1	1	1	1	0	1	1	1	1	1	1	1	1	1	1	0	0	1	0	1	1	0
AP000251.1|AC021218.1	0	0	1	0	0	0	0	0	1	0	1	1	1	1	0	1	0	0	1	0	0	0	1	0	0	0	0	0	0	1	1	1	0	1	0	1	1	0	0	1	1	0	0	0	1	0	1	1	0
AP000251.1|LINC02389	1	1	1	1	1	0	0	0	1	0	1	0	1	1	1	1	1	1	1	0	0	0	1	0	0	0	1	1	1	1	1	1	1	1	0	1	1	0	1	1	1	1	0	1	1	0	1	1	1
AP000251.1|LINC00942	1	1	1	1	0	1	1	0	1	1	1	0	1	0	1	1	0	1	0	1	1	1	1	1	1	0	1	1	1	1	1	1	1	1	1	1	1	1	1	1	1	0	0	0	0	0	0	1	0
AP000251.1|LINC02100	1	1	1	1	0	1	0	1	1	0	1	1	0	1	0	0	1	0	1	1	1	0	1	0	1	1	1	1	1	1	1	0	1	1	0	0	1	1	1	1	0	0	0	1	0	0	1	1	0
AP000251.1|AC120114.1	1	0	1	1	0	1	0	0	1	0	1	1	1	1	1	1	1	1	1	1	1	0	1	0	1	0	1	1	0	1	1	1	1	1	0	1	1	0	0	0	1	1	0	1	1	0	0	1	1
AP000251.1|H1FX-AS1	1	0	1	1	1	1	0	0	1	0	1	0	1	1	1	1	1	1	1	1	1	0	1	0	0	0	1	1	0	1	1	1	1	1	1	1	1	1	0	1	0	1	0	0	1	1	1	1	0
AP000251.1|LINC00592	0	1	1	0	0	0	0	0	1	0	1	0	0	1	1	0	1	0	1	0	0	0	0	0	0	0	0	0	0	0	1	1	0	0	0	1	1	0	0	1	1	0	0	0	0	0	1	0	0
AP000251.1|MIR193BHG	0	1	1	0	1	0	1	0	0	0	1	0	0	1	0	0	1	0	0	0	0	0	1	0	0	0	0	0	0	0	0	1	0	0	0	0	1	0	0	0	0	1	0	0	0	0	0	0	0
AP000251.1|AC020922.3	1	1	1	1	0	0	0	1	1	1	1	0	1	1	1	0	1	1	1	0	0	0	1	1	0	0	0	1	0	1	1	1	1	1	1	1	1	1	1	1	0	1	0	0	1	0	1	1	1
AP000251.1|LINC01615	0	1	1	1	1	0	0	0	0	0	1	1	0	1	0	0	1	0	0	0	1	0	0	0	0	0	0	0	1	0	0	1	1	0	1	0	1	0	0	1	1	1	0	1	1	0	0	0	0
AP000251.1|FAM225A	0	0	1	0	0	0	0	0	0	0	1	0	0	1	0	0	1	0	0	0	0	0	1	0	0	0	0	0	0	0	0	0	1	0	0	0	1	0	0	1	0	1	0	0	1	0	0	1	0
AP000251.1|AC082651.3	0	1	1	1	0	0	0	0	0	0	1	0	0	1	0	0	1	0	1	0	0	0	1	0	0	0	0	0	0	0	1	1	0	0	0	1	1	0	0	0	0	1	0	0	1	0	0	1	0
AP000251.1|AL031985.3	0	0	1	0	1	1	0	0	1	0	1	1	1	1	1	1	1	1	1	1	1	1	1	1	0	1	1	1	0	1	1	1	1	0	0	1	1	1	0	1	0	1	0	1	1	0	1	1	0
AP000251.1|AC019205.1	0	1	1	0	0	0	0	0	1	0	1	0	0	1	0	0	1	0	1	0	0	0	0	0	0	0	0	0	0	0	0	1	1	0	0	1	1	0	0	1	1	1	0	0	1	0	0	1	0
AP000251.1|AC105053.1	0	1	1	0	0	0	0	0	1	0	1	0	1	1	1	1	1	1	1	0	0	0	1	0	0	0	1	0	0	1	1	1	1	1	0	1	1	0	0	1	0	1	0	1	1	0	1	1	0
AP000251.1|AC009407.1	1	1	1	1	1	1	1	0	1	0	1	1	1	1	1	1	1	1	1	1	1	0	1	1	0	0	1	0	1	1	1	1	1	1	1	1	1	1	1	1	1	1	0	1	1	0	1	1	0
AP000251.1|AC022558.2	0	0	1	0	0	0	0	0	1	0	1	0	0	1	0	0	1	0	1	0	0	0	1	0	0	0	0	0	0	0	1	1	1	0	0	1	1	0	0	0	0	1	0	0	1	0	0	1	0
AP000251.1|CASC15	1	0	0	0	1	1	0	0	1	1	1	1	1	1	1	1	1	1	1	1	1	0	0	0	0	0	1	1	1	1	1	1	1	1	1	1	1	1	1	1	1	1	0	1	1	0	1	1	0
AP000251.1|AL139275.2	0	0	1	0	0	0	0	0	0	0	1	0	0	1	0	0	1	0	1	0	0	0	0	0	0	0	0	0	0	0	0	0	0	0	0	0	1	0	0	0	0	1	0	0	0	0	0	1	0
AP000251.1|HOTAIR	0	0	1	0	0	0	0	0	1	0	0	0	0	1	0	0	1	0	1	0	0	0	0	0	0	0	0	0	0	0	1	1	1	0	0	1	1	0	0	1	0	0	0	0	1	0	0	1	0
AP000251.1|LINC02195	1	1	1	0	0	0	0	0	0	0	1	1	0	1	1	0	1	0	1	0	1	0	1	0	0	0	1	0	1	1	0	0	1	1	0	1	1	1	1	1	1	0	0	1	1	0	1	1	1
AP000251.1|GASAL1	0	1	1	1	0	0	0	0	0	0	1	0	0	1	0	0	1	0	1	0	0	0	1	0	0	0	0	0	0	0	0	0	0	0	0	0	1	0	0	0	0	1	0	0	0	0	0	0	0
AP000251.1|TBX5-AS1	0	0	1	0	0	0	0	0	1	0	1	0	1	1	1	0	1	0	1	0	0	0	1	0	0	0	0	0	0	0	1	0	1	0	0	0	1	0	0	0	0	1	0	0	1	0	1	1	0
AP000251.1|AL359715.1	1	1	1	1	1	1	0	1	1	0	1	1	1	1	1	1	1	1	1	1	0	0	1	0	1	1	0	1	0	1	1	1	1	0	1	1	1	1	1	1	1	1	0	0	1	1	1	1	0
AP000251.1|LINC01137	0	0	1	0	0	0	0	0	0	0	1	1	0	1	0	0	1	0	1	0	0	0	0	0	0	0	0	0	0	0	1	1	0	1	1	0	1	0	0	0	0	1	0	0	0	0	0	0	0
AP000251.1|AC009955.1	0	0	1	1	0	0	0	0	1	0	1	1	1	1	1	1	1	1	1	1	0	0	1	0	0	0	1	1	1	1	1	1	1	1	1	1	1	1	0	1	1	1	0	1	1	0	1	1	0
AP000251.1|LINC01405	0	1	1	1	1	0	0	0	1	0	1	1	1	1	1	1	1	0	1	1	0	0	1	1	0	0	1	0	1	1	1	0	1	1	1	1	1	0	1	1	1	1	0	1	1	1	1	1	1
AP000251.1|SMIM25	1	0	1	0	1	0	0	0	0	0	1	1	0	1	0	0	1	1	0	1	0	0	1	0	0	0	1	0	0	0	0	0	1	1	0	0	1	0	0	1	0	0	0	0	0	0	0	1	0
AP000251.1|AC078788.1	1	1	1	1	1	0	0	0	1	0	1	1	1	1	1	0	1	1	1	1	0	1	1	1	0	0	1	1	1	0	1	1	1	1	1	1	1	0	0	1	1	1	0	0	1	0	1	1	1
AP000251.1|MAN1B1-DT	0	0	1	1	0	1	0	0	1	0	1	0	0	1	1	0	0	1	0	1	1	1	1	0	0	0	1	1	1	0	0	0	1	1	1	1	1	0	0	0	1	1	0	0	1	0	1	0	0
AP000251.1|LINC01082	1	0	1	0	0	0	0	0	1	1	1	0	1	1	1	1	1	1	1	1	0	1	1	0	0	0	1	0	1	1	1	1	1	1	1	1	1	1	1	1	0	1	0	0	1	1	1	1	0
AP000251.1|AC008632.1	1	1	1	1	1	0	0	1	1	1	1	1	1	1	1	1	1	1	1	1	1	0	1	1	0	0	1	1	1	1	1	1	1	1	1	1	1	0	0	1	0	1	0	1	1	0	1	1	1
AP000251.1|AL365203.2	0	0	0	0	1	0	0	0	1	0	1	0	0	1	1	0	1	0	1	0	1	0	1	0	0	0	0	0	0	0	1	1	1	0	0	0	1	0	0	0	0	1	0	1	0	0	0	1	0
AP000251.1|DDX11-AS1	1	1	1	1	0	1	1	0	1	1	1	1	1	1	1	1	1	1	1	1	1	0	1	1	0	0	1	1	1	1	1	1	1	1	1	1	1	0	0	1	1	1	0	0	1	0	0	1	1
AP000251.1|AL135999.3	1	1	1	1	1	1	0	1	1	1	1	1	1	1	1	1	1	0	1	1	1	1	1	1	0	0	1	1	1	1	1	1	1	1	1	1	0	1	1	1	1	1	1	1	1	1	1	1	1
AP000251.1|KCNMB2-AS1	1	0	0	0	0	0	0	0	1	0	1	1	0	0	0	0	1	1	1	0	1	0	0	0	0	0	1	0	0	0	1	0	1	1	1	1	1	0	0	0	0	0	0	0	1	0	0	1	0
AC083837.1|AP002026.1	1	0	0	0	0	1	0	0	0	0	0	0	1	0	1	0	0	1	0	0	0	1	1	0	0	0	0	0	1	0	1	1	1	0	1	1	0	0	0	0	0	0	1	0	0	0	1	0	0
AC083837.1|AL590644.1	1	1	1	1	1	1	1	1	1	0	1	0	0	1	0	1	0	1	0	0	0	1	1	0	0	0	1	0	1	0	1	1	0	0	1	1	0	0	1	0	1	1	0	1	1	1	1	0	0
AC083837.1|FENDRR	0	0	0	0	0	0	0	0	0	0	0	0	0	0	1	0	0	1	0	0	0	0	1	0	0	0	0	0	0	0	1	0	1	0	1	0	0	0	0	0	0	1	1	0	0	0	1	0	0
AC083837.1|AC117394.2	1	1	1	1	1	1	1	0	0	0	1	1	0	0	1	0	0	1	0	0	0	1	1	1	0	0	1	1	1	0	0	1	1	1	1	1	0	0	0	0	1	1	1	1	1	0	0	0	1
AC083837.1|AC002451.1	1	1	0	0	1	1	0	0	0	0	1	0	1	0	1	1	0	1	0	0	0	0	1	0	0	0	0	0	1	0	1	1	1	0	1	1	0	0	1	0	1	1	1	0	0	1	1	1	0
AC083837.1|PICART1	0	0	1	1	1	1	1	0	0	0	1	1	0	1	1	1	0	1	0	1	1	1	1	1	0	0	0	0	1	0	0	1	1	0	1	1	0	0	0	0	1	1	0	1	1	0	0	0	0
AC083837.1|AC068473.3	0	0	0	0	1	0	0	0	0	0	0	0	0	0	1	0	0	1	0	0	0	0	0	0	0	0	0	0	0	0	1	1	1	0	1	0	0	0	0	0	1	0	1	0	0	0	0	0	0
AC083837.1|AC104653.1	1	1	0	0	1	1	0	1	1	1	1	1	0	1	1	1	1	1	0	1	1	1	1	1	1	1	1	0	1	1	1	1	1	1	1	1	1	0	1	1	1	1	1	1	1	1	1	1	1
AC083837.1|AC012668.3	1	1	0	1	1	1	0	0	0	0	1	0	1	1	0	1	0	1	0	0	0	1	1	0	0	0	1	0	1	0	1	1	1	0	1	1	0	0	0	0	1	1	1	1	1	1	1	1	0
AC083837.1|AL035258.1	1	1	0	0	1	1	0	1	1	1	0	0	1	1	1	1	0	1	1	1	0	1	0	1	1	1	1	0	1	1	1	1	1	1	1	0	0	1	1	0	1	0	1	0	1	1	1	1	0
AC083837.1|AL356056.2	0	1	0	0	0	1	0	0	0	0	0	0	0	0	1	0	0	1	0	0	0	0	1	0	0	0	0	0	1	0	0	0	1	0	1	1	0	0	0	0	0	1	1	0	0	0	0	0	0
AC083837.1|TRG-AS1	0	0	0	0	1	0	0	0	0	0	0	0	0	0	1	0	0	1	0	0	0	0	1	0	0	0	0	0	1	0	0	0	1	0	1	1	0	0	0	0	0	1	1	1	0	0	1	0	0
AC083837.1|DEPDC1-AS1	1	1	1	1	1	1	1	0	0	1	1	1	1	1	1	1	0	1	0	1	1	1	1	1	1	1	1	1	1	0	0	1	1	1	1	1	0	1	1	0	1	1	1	1	1	1	1	1	1
AC083837.1|STK4-AS1	1	0	0	1	1	1	1	0	0	0	0	0	1	0	1	0	0	1	0	1	1	0	1	0	0	0	1	1	1	0	0	1	1	0	1	1	0	0	0	0	1	1	1	1	1	0	0	0	0
AC083837.1|DLG1-AS1	1	1	0	0	1	1	0	0	0	0	1	0	0	0	0	1	0	1	0	0	0	1	1	0	0	0	0	0	1	0	0	1	1	0	1	1	0	0	0	0	1	1	1	0	0	0	0	0	0
AC083837.1|MANCR	0	0	0	0	1	0	0	0	0	0	1	0	0	0	1	0	0	1	0	0	0	0	1	0	0	0	0	0	0	0	0	0	0	0	1	0	0	0	0	0	0	1	1	0	1	0	0	0	0
AC083837.1|AL356417.2	1	1	0	0	1	1	1	0	0	0	1	1	1	1	1	1	1	1	1	1	1	0	1	0	1	1	1	1	1	1	1	0	1	0	1	1	0	0	1	0	0	1	1	1	1	0	1	0	0
AC083837.1|AC079160.1	1	0	0	0	0	1	0	0	0	0	0	0	1	0	1	0	0	1	0	0	0	1	1	0	0	0	1	0	1	0	1	0	1	0	1	1	0	0	0	0	0	1	1	0	0	1	1	0	0
AC083837.1|HNF1A-AS1	1	1	0	1	1	1	0	0	1	0	1	0	1	1	1	1	0	1	0	0	0	0	1	0	0	0	1	0	1	0	1	1	1	0	1	1	0	0	1	0	1	1	1	1	0	1	1	1	1
AC083837.1|VWA8-AS1	1	1	0	1	1	1	1	0	1	1	1	0	1	0	1	1	0	1	0	1	1	1	1	1	1	0	1	1	1	1	1	1	1	0	1	1	0	1	1	0	1	1	1	0	0	1	1	1	0
AC083837.1|LINC02561	1	1	0	1	1	1	0	0	1	1	1	0	1	0	1	0	0	1	0	1	1	1	1	1	1	0	1	1	1	0	1	0	1	0	1	1	0	0	1	0	1	1	1	0	0	0	0	1	0
AC083837.1|AL049775.2	0	1	1	1	1	1	1	0	1	1	1	1	0	1	1	1	1	1	1	0	1	0	1	0	1	1	1	1	1	0	1	1	1	1	1	1	1	0	0	0	1	1	1	1	1	0	0	1	1
AC083837.1|LINC01143	1	1	1	1	1	1	1	1	1	1	0	1	1	1	1	1	1	1	0	1	1	1	0	0	1	1	1	1	1	1	1	1	1	1	1	1	0	0	1	1	1	1	1	1	1	1	1	1	1
AC083837.1|PLA2G4E-AS1	0	0	1	1	1	1	1	1	0	0	1	1	0	1	0	1	1	1	1	0	1	1	1	0	0	0	1	0	1	0	1	1	1	0	1	1	0	0	0	0	1	1	1	1	1	1	1	1	0
AC083837.1|LINC00460	1	1	1	1	1	0	0	0	0	0	1	1	0	1	0	0	1	0	0	1	1	1	1	0	0	0	0	0	1	0	0	1	1	0	1	1	0	0	0	0	0	0	1	1	1	0	0	1	0
AC083837.1|PRR26	1	0	0	0	1	1	1	0	1	0	0	0	1	0	1	1	1	1	0	1	0	0	1	0	0	0	0	0	1	0	1	1	1	0	1	1	0	0	1	0	0	1	1	1	1	1	1	1	0
AC083837.1|SEMA3B-AS1	1	0	0	0	1	1	1	0	1	0	0	0	1	0	1	0	0	1	0	0	0	1	1	0	0	0	1	0	1	0	1	1	1	0	1	1	0	0	1	0	0	1	1	0	1	0	1	0	0
AC083837.1|AL049775.1	1	1	1	1	1	1	1	0	1	0	1	1	0	1	1	0	1	1	1	1	1	0	1	1	1	1	1	1	1	0	0	1	1	0	1	0	1	0	0	0	1	1	1	1	1	0	0	1	0
AC083837.1|LINC02551	1	1	1	1	1	1	1	0	1	0	1	1	0	1	1	1	1	1	1	1	1	0	1	0	1	1	0	1	1	0	1	1	1	0	0	0	0	0	1	0	0	1	1	1	1	0	0	1	1
AC083837.1|LINC00942	1	0	0	1	0	1	1	0	1	0	0	0	0	0	1	1	0	1	0	0	0	0	1	0	0	0	1	0	1	0	1	0	1	0	1	1	0	0	1	0	0	0	1	0	0	0	0	0	0
AC083837.1|LINC02367	1	1	0	1	1	1	0	0	1	1	0	0	1	0	1	1	1	1	1	1	1	1	0	1	1	1	1	0	0	1	1	1	1	0	1	1	0	0	1	0	1	1	1	0	1	1	1	1	1
AC083837.1|LINC02100	1	0	1	1	0	1	0	0	0	0	0	0	0	0	0	0	0	0	0	0	1	0	1	0	1	0	0	1	1	0	0	0	0	0	1	0	0	0	0	0	0	0	1	0	0	0	0	0	0
AC083837.1|AL590666.3	0	0	0	0	1	1	1	0	0	0	1	0	0	0	1	0	0	1	0	0	0	0	1	0	0	0	0	0	1	0	1	1	0	0	1	1	0	0	0	0	1	1	1	0	0	1	1	0	0
AC083837.1|AC009407.1	0	0	0	1	1	0	1	0	0	0	0	0	0	0	1	0	0	1	0	0	0	0	1	0	0	0	0	0	0	0	0	0	1	0	1	1	0	0	0	0	1	1	1	0	0	0	1	0	0
AC083837.1|MIR29B2CHG	0	0	0	0	0	1	0	0	0	0	0	0	1	0	1	0	0	1	0	0	0	0	1	0	0	0	0	0	1	0	1	1	1	0	1	1	0	0	0	0	1	1	1	0	1	1	1	0	0
AC083837.1|HCG9	0	0	0	0	0	0	0	0	0	0	0	0	0	0	1	0	0	1	0	0	0	0	1	0	0	0	0	0	1	0	0	0	1	0	1	0	0	0	0	0	0	1	1	0	0	0	1	0	0
AC083837.1|LEF1-AS1	1	0	0	0	1	1	0	0	0	0	0	0	1	0	1	1	0	1	0	0	0	0	0	0	0	0	0	0	0	0	1	1	1	0	1	1	0	0	1	0	1	1	1	1	1	0	1	0	0
AC083837.1|LINC01686	1	0	0	1	1	0	0	0	0	0	1	0	1	0	1	0	0	1	0	0	0	0	1	0	0	0	0	0	1	0	1	0	1	0	1	1	0	0	1	0	0	0	1	1	0	0	1	0	0
AC083837.1|AL450322.2	0	0	0	1	1	1	1	0	0	0	1	0	0	0	0	0	0	1	0	0	0	0	1	0	0	0	0	0	1	0	0	1	1	0	1	1	0	0	0	0	1	1	1	1	0	0	1	0	0
AC083837.1|AP005233.1	1	1	1	1	1	1	1	1	1	0	1	1	1	1	1	1	0	1	1	1	1	1	1	0	0	0	1	1	1	0	1	1	1	1	1	1	0	0	1	0	1	1	1	1	1	1	1	1	1
AC083837.1|OBSCN-AS1	1	1	0	1	1	1	1	0	1	1	0	0	1	0	1	1	0	1	1	1	1	1	1	1	1	0	1	1	1	1	1	1	1	0	1	1	1	0	1	1	1	1	1	0	1	1	1	1	1
AC083837.1|AC063948.1	1	0	0	1	1	1	1	0	1	1	1	0	1	0	1	0	0	1	0	0	1	0	1	0	1	0	1	1	1	0	1	1	1	0	1	1	0	0	1	0	1	1	1	1	0	1	1	0	0
AC083837.1|AL359715.1	1	0	0	0	1	0	0	0	0	0	0	0	0	0	1	0	0	1	0	0	0	0	1	0	0	0	0	0	0	0	1	0	0	0	1	1	0	0	0	0	0	1	1	0	0	1	0	0	0
AC083837.1|AC131009.1	0	0	0	1	1	1	1	0	0	0	1	0	0	0	1	0	0	1	0	0	0	0	1	0	0	0	1	0	1	0	1	1	1	0	1	1	0	0	0	0	0	1	1	0	1	0	0	0	0
AC083837.1|IFNG-AS1	0	1	0	0	1	1	0	0	1	0	1	0	1	1	1	1	0	1	0	0	0	1	1	0	0	0	1	0	1	0	1	0	1	0	0	1	0	0	0	0	1	1	1	1	1	1	1	0	0
AC083837.1|LINC01082	0	0	0	0	0	0	0	0	0	0	0	0	1	0	1	1	0	1	0	0	0	0	1	0	0	0	0	0	0	0	1	1	1	0	1	1	0	0	0	0	0	0	1	0	0	1	1	0	0
AC083837.1|AC008632.1	0	0	0	0	1	0	0	0	0	0	0	0	0	0	1	0	0	1	0	0	0	0	1	0	0	0	0	0	1	0	0	0	0	0	1	1	0	0	0	0	0	1	1	0	0	0	0	0	0
AC083837.1|NRIR	0	0	0	0	1	0	0	0	0	0	0	0	0	0	0	1	0	0	0	0	0	0	1	0	0	0	1	0	1	0	0	0	1	0	0	1	0	0	0	0	0	1	0	1	0	1	0	1	0
AC083837.1|AL135999.3	0	0	0	1	1	1	0	0	0	0	0	0	0	0	1	0	0	0	0	0	0	0	1	0	0	0	0	0	1	0	1	0	1	0	1	1	0	0	0	0	0	1	1	0	0	0	1	0	0
LINC02593|AC022706.1	0	1	1	1	1	0	0	0	0	0	0	0	0	0	0	0	0	1	0	1	1	0	1	1	1	0	1	1	0	1	0	0	0	1	0	1	1	1	0	1	1	0	0	1	0	0	0	0	1
LINC02593|AC103702.2	1	0	1	0	1	0	0	1	0	0	0	0	0	1	0	0	0	0	0	0	1	0	1	1	1	1	0	1	1	0	0	1	0	0	0	0	1	1	0	1	1	0	0	1	0	0	0	0	1
LINC02593|AC012360.3	0	0	0	1	1	0	0	0	0	1	0	0	0	0	0	1	0	1	0	1	1	1	0	1	0	0	1	1	0	0	0	0	0	0	0	0	0	0	0	1	1	0	0	0	0	0	0	0	0
LINC02593|AP000866.2	0	1	1	1	1	1	0	1	1	0	1	0	1	1	1	1	0	1	1	1	0	1	0	1	1	0	0	0	0	0	1	1	0	1	1	1	1	1	0	1	1	0	1	1	0	1	1	1	1
LINC02593|FENDRR	1	0	1	0	0	1	0	1	0	1	0	0	1	0	1	1	1	1	1	1	1	1	1	0	1	0	1	0	1	1	1	0	1	1	1	0	1	1	1	1	0	0	1	0	0	1	1	1	0
LINC02593|MSC-AS1	1	1	0	1	1	0	1	0	0	1	1	0	0	0	0	0	1	1	0	1	1	0	1	1	1	0	1	1	1	1	1	0	1	0	0	1	1	0	0	1	0	1	1	0	0	0	0	1	0
LINC02593|AL035258.1	1	1	0	0	1	1	0	1	1	1	0	0	1	1	1	1	0	1	1	1	1	1	0	1	1	1	1	1	1	1	1	1	1	1	1	1	0	1	1	1	1	0	1	0	1	1	1	1	1
LINC02593|AL356056.2	1	1	1	1	1	1	1	1	0	0	1	1	0	1	0	1	0	1	0	1	1	1	1	1	1	1	1	1	1	1	0	0	1	1	0	1	1	1	1	1	1	1	1	1	0	1	0	1	1
LINC02593|AC005920.1	0	1	0	1	1	0	0	0	0	0	0	0	0	0	0	0	0	1	0	1	1	0	0	1	0	0	1	0	1	0	0	0	0	0	0	1	1	0	0	1	1	0	0	1	0	0	0	0	0
LINC02593|DLG1-AS1	1	1	1	1	1	1	1	1	1	0	1	0	1	1	0	1	0	1	0	1	1	1	1	1	1	1	1	1	1	0	0	1	1	1	1	1	0	1	1	1	1	1	1	1	0	1	0	1	1
LINC02593|AC026741.1	1	0	1	1	1	0	0	1	0	0	0	0	0	1	0	1	0	1	1	1	1	1	0	1	1	0	1	1	1	1	0	0	0	1	0	1	0	0	0	1	1	0	0	0	0	0	0	1	1
LINC02593|CEP83-DT	0	0	1	1	1	0	0	0	0	1	0	1	0	0	0	0	0	1	0	1	1	1	0	1	0	1	1	1	1	0	0	0	0	0	0	1	0	1	0	1	1	0	0	0	0	0	0	0	0
LINC02593|MANCR	0	1	1	1	1	0	1	0	1	1	1	1	0	1	1	0	1	1	0	0	1	0	1	1	0	1	1	0	1	0	0	1	0	1	1	0	1	1	0	0	1	1	1	1	1	0	0	0	1
LINC02593|C8orf49	0	0	0	1	1	0	0	0	0	0	0	0	0	0	0	0	0	0	0	1	1	0	0	1	0	0	1	0	1	0	0	0	0	0	0	1	1	0	0	1	1	0	0	1	0	0	0	0	0
LINC02593|LINC00578	0	0	1	0	1	0	0	0	0	1	1	0	0	0	1	0	0	1	0	1	1	0	1	1	1	1	0	0	1	0	0	0	0	0	0	0	1	0	0	0	0	0	1	0	0	0	0	0	0
LINC02593|LINC02561	1	1	0	1	1	1	0	0	1	1	1	0	1	1	0	0	1	1	1	1	1	1	1	1	1	0	1	1	1	1	1	0	1	0	1	1	1	1	1	1	1	1	1	0	0	1	0	1	0
LINC02593|AL049775.2	1	1	1	1	1	1	1	0	1	1	1	1	0	1	1	1	1	1	1	1	1	0	1	1	1	1	1	1	1	1	1	1	1	1	1	1	1	1	1	0	1	1	1	1	1	1	0	1	1
LINC02593|LINC01564	0	1	0	0	1	1	0	0	1	1	1	0	0	0	0	0	0	1	0	1	1	1	0	1	0	0	1	1	1	1	1	0	0	0	0	1	1	0	1	1	1	1	1	0	0	0	0	1	0
LINC02593|AP002518.2	0	1	1	1	1	1	1	1	1	1	0	0	0	1	0	1	1	1	0	1	1	0	1	1	0	1	1	1	1	1	0	1	1	1	1	1	1	1	1	1	1	1	1	1	1	1	1	1	1
LINC02593|PLA2G4E-AS1	0	1	1	1	1	1	1	1	1	0	1	1	0	1	0	1	1	1	1	0	1	1	1	1	0	0	1	1	1	0	1	1	1	1	1	1	1	0	0	1	1	1	0	1	1	1	1	1	1
LINC02593|LINC00891	1	1	1	1	1	0	0	1	0	1	1	0	0	1	0	1	1	1	0	1	1	1	1	1	0	1	1	1	1	1	0	1	1	1	1	1	1	1	1	1	1	0	1	1	1	0	0	1	1
LINC02593|LINC00460	1	1	1	1	1	0	1	1	1	0	1	1	0	1	0	0	1	0	0	1	1	1	1	1	0	1	1	1	1	0	0	1	1	0	1	1	1	0	0	1	1	0	1	1	1	0	0	1	1
LINC02593|AC134312.5	0	0	0	1	1	0	0	0	0	0	0	0	0	1	0	0	0	1	0	0	1	0	0	1	0	0	1	1	1	0	0	0	0	0	0	0	0	0	0	0	0	0	0	1	0	0	0	1	0
LINC02593|SBF2-AS1	1	1	0	1	1	1	0	1	0	1	1	0	0	1	0	1	0	0	0	1	1	1	0	1	1	0	1	1	1	1	0	1	0	1	0	1	0	1	0	1	1	0	0	1	0	0	0	0	1
LINC02593|ZEB1-AS1	0	1	0	1	1	1	0	0	0	1	0	0	0	1	1	0	0	0	0	1	1	1	0	1	1	0	1	1	1	0	0	0	0	0	0	1	1	1	0	1	1	1	1	0	0	0	0	1	0
LINC02593|AC116903.2	0	0	0	1	1	1	0	0	1	1	0	0	1	1	0	0	0	1	0	0	1	0	0	1	1	0	1	1	1	0	0	0	0	0	1	1	1	0	0	1	1	0	0	0	0	1	0	1	0
LINC02593|AC021218.1	0	0	0	1	1	0	0	0	0	0	1	0	0	1	0	1	0	0	0	1	1	0	0	1	0	0	0	0	0	0	0	0	0	0	0	1	1	0	0	1	1	0	0	1	0	0	0	0	0
LINC02593|LINC02389	0	1	1	1	1	0	0	0	0	0	0	0	0	1	0	1	0	1	0	1	1	1	0	1	0	0	1	1	1	1	0	1	0	1	0	1	1	1	0	1	1	0	1	1	0	0	0	1	1
LINC02593|LINC00942	1	1	1	1	0	1	1	0	1	1	1	0	1	0	1	1	0	1	0	1	1	1	1	1	1	0	1	1	1	1	1	0	1	1	1	1	1	1	1	1	1	0	1	0	0	0	0	1	0
LINC02593|LINC02100	1	1	1	1	0	1	0	1	0	0	0	1	0	1	0	0	1	0	0	1	1	0	1	1	1	1	1	1	1	1	0	0	0	1	0	0	1	1	1	1	1	0	0	1	0	0	0	1	1
LINC02593|AC120114.1	1	0	1	1	1	1	0	0	0	0	0	0	0	1	0	1	0	1	0	1	1	1	0	1	1	1	1	1	1	1	0	1	0	0	0	1	1	0	0	1	1	0	1	1	0	0	0	1	1
LINC02593|H1FX-AS1	1	0	0	1	1	1	0	0	0	1	1	0	1	1	0	1	1	1	0	1	1	0	0	1	1	1	1	1	1	1	1	1	1	1	0	1	1	1	0	1	1	0	1	1	1	1	0	1	0
LINC02593|LINC00592	0	1	0	1	1	0	0	0	0	0	1	0	0	1	0	0	0	0	0	0	1	0	0	1	0	0	0	1	0	0	0	0	0	0	0	1	0	0	0	1	1	0	0	0	0	0	0	0	1
LINC02593|MIR193BHG	0	0	0	1	1	0	1	0	0	0	1	0	0	1	0	0	1	0	0	0	0	0	0	1	0	1	0	0	1	0	0	1	0	0	0	0	1	0	0	1	1	0	0	0	0	0	0	0	0
LINC02593|AC020922.3	0	1	0	1	1	0	0	1	0	1	1	0	1	1	0	0	0	1	1	1	1	1	1	1	0	0	1	1	1	1	0	1	1	0	1	1	1	1	1	1	1	0	0	1	1	1	0	0	1
LINC02593|LINC01615	0	1	1	1	1	0	0	0	0	0	1	1	0	1	0	0	1	0	0	0	1	0	0	1	0	1	0	0	1	0	0	1	1	0	1	0	1	0	0	1	1	1	0	1	0	0	0	0	0
LINC02593|AC082651.3	0	1	1	1	1	0	0	0	0	0	1	0	0	1	0	0	0	0	0	0	1	0	0	1	0	0	0	0	1	0	0	0	0	0	0	1	1	0	0	0	1	0	1	0	0	0	0	0	0
LINC02593|AL031985.3	0	0	0	1	1	1	0	0	0	1	0	1	1	1	1	1	1	1	0	1	1	1	0	1	0	1	1	1	1	1	0	1	1	0	0	1	0	1	0	1	1	0	0	1	1	1	1	0	1
LINC02593|AC019205.1	0	1	0	1	1	0	0	0	0	0	0	0	0	1	0	0	0	0	0	0	1	0	0	1	0	1	1	0	1	0	0	0	1	0	0	0	1	0	0	1	1	0	0	0	0	0	0	0	1
LINC02593|AC105053.1	0	1	0	1	1	0	0	0	0	0	0	0	0	1	0	1	0	1	0	1	1	0	1	1	0	0	1	1	1	0	0	1	0	1	0	1	1	1	0	1	1	0	0	1	0	0	0	1	1
LINC02593|CASC15	1	0	0	1	1	1	0	0	1	1	1	1	1	1	0	1	1	1	0	1	1	1	0	1	1	1	1	1	1	0	1	1	1	0	1	1	0	1	1	1	1	0	1	1	1	0	0	0	0
LINC02593|LINC02195	1	1	1	1	1	0	0	0	0	0	1	0	0	0	0	0	1	1	0	1	1	1	1	1	1	1	1	0	1	1	0	0	0	1	0	1	1	1	1	1	1	0	0	1	0	0	1	0	1
LINC02593|TBX5-AS1	0	0	0	0	0	0	0	0	0	0	0	0	0	1	0	0	0	0	0	1	1	0	0	1	0	0	1	0	0	0	0	0	0	0	0	0	1	0	0	1	0	0	0	0	0	0	0	0	0
LINC02593|AL359715.1	1	0	1	1	1	1	0	1	1	1	1	1	1	1	1	1	0	1	1	1	1	1	0	1	1	1	0	1	1	1	1	1	0	0	1	1	1	1	1	1	1	0	1	1	1	1	0	1	1
LINC02593|LINC01137	0	0	0	1	1	0	0	0	0	0	1	1	0	0	0	0	0	0	0	1	1	1	0	1	0	0	0	0	1	0	0	1	0	0	0	0	1	0	0	1	1	0	0	1	0	0	0	0	0
LINC02593|AC009955.1	0	0	1	1	1	1	0	1	0	1	0	0	0	1	1	1	0	1	0	1	1	0	0	1	1	0	1	1	1	1	1	1	1	0	1	1	1	1	0	1	1	1	1	1	0	0	0	1	0
LINC02593|LINC01405	0	1	1	1	1	0	0	0	1	0	1	1	1	1	0	1	1	0	1	1	1	1	1	1	0	0	1	0	1	1	0	0	1	1	1	1	1	1	1	1	1	1	1	1	1	1	1	1	1
LINC02593|SMIM25	1	0	0	0	1	0	0	0	0	1	1	1	0	1	0	0	0	1	0	1	1	1	0	1	0	0	1	0	1	0	0	0	0	0	0	0	1	0	0	1	1	0	0	0	0	0	0	0	0
LINC02593|AC131009.1	1	1	1	1	1	1	1	0	1	1	1	1	0	1	0	1	1	1	0	1	1	1	1	1	1	1	1	1	1	0	1	1	1	1	1	1	0	1	1	1	1	0	1	1	1	1	0	0	1
LINC02593|AC078788.1	1	1	1	1	1	0	0	0	1	0	1	1	0	1	0	0	1	1	1	1	1	1	1	1	1	1	1	1	1	0	0	1	1	1	0	1	0	0	0	1	1	0	0	1	0	0	1	0	1
LINC02593|MAN1B1-DT	0	0	0	1	1	1	0	0	0	1	1	0	0	0	0	0	0	1	0	1	1	1	0	1	0	0	1	1	1	0	0	0	0	0	0	1	0	0	0	0	1	0	1	0	0	0	0	0	0
LINC02593|LINC01082	1	0	0	0	0	0	0	1	0	1	0	0	1	0	1	1	1	1	1	1	1	1	1	0	1	0	1	0	1	1	1	1	1	1	1	1	1	1	1	1	0	0	1	1	0	1	1	1	0
LINC02593|AC008632.1	1	1	1	1	1	1	0	1	1	1	1	1	1	1	1	1	1	1	0	1	1	1	0	1	1	1	1	1	1	1	1	1	0	1	0	1	1	1	0	1	0	1	1	1	1	1	1	1	1
LINC02593|NRIR	0	1	1	1	1	0	0	1	0	1	1	1	0	1	0	1	1	0	1	1	1	1	1	1	1	1	1	1	1	0	1	0	1	1	0	1	1	1	0	1	1	1	0	1	1	1	0	1	1
LINC02593|AL365203.2	0	0	0	1	1	0	0	0	0	0	1	0	0	1	0	0	1	0	0	0	1	0	0	0	0	0	0	0	0	0	0	1	1	0	0	0	1	0	0	1	1	0	0	1	0	0	0	0	0
LINC02593|DDX11-AS1	1	0	0	1	1	1	1	0	1	1	0	1	1	1	0	1	0	1	0	1	1	1	1	1	1	1	1	1	1	1	1	1	1	1	1	1	1	1	0	1	1	0	1	1	0	0	0	0	1
LINC02593|AL135999.3	1	1	1	1	1	1	0	1	1	1	1	1	1	1	1	1	1	0	1	1	1	1	1	1	1	1	1	1	1	1	1	1	1	1	1	1	0	1	1	1	1	0	1	1	1	1	1	1	1
AC022706.1|AC103702.2	1	0	1	0	1	0	0	1	0	0	0	1	0	1	0	0	0	0	0	0	1	0	1	0	1	1	0	1	1	0	0	1	1	0	0	0	1	0	0	0	1	0	0	1	0	0	0	0	0
AC022706.1|AC012360.3	0	0	0	1	0	1	1	0	0	1	0	0	1	1	0	1	0	0	0	1	1	1	0	1	0	0	1	1	1	0	1	1	0	0	0	0	0	0	0	1	0	1	0	0	1	0	0	0	0
AC022706.1|AP000866.2	0	0	1	1	1	1	1	1	1	1	1	1	1	1	1	1	0	0	1	1	0	1	0	1	1	0	0	0	1	0	1	1	0	1	1	1	1	0	0	1	1	1	1	0	1	1	1	1	0
AC022706.1|FENDRR	1	0	1	0	0	1	1	1	1	1	1	0	1	1	1	1	1	1	1	1	1	1	1	0	1	0	1	0	1	1	1	1	1	1	1	0	1	1	1	1	0	1	1	0	1	1	1	1	0
AC022706.1|AC127526.2	0	0	0	0	0	1	0	0	1	0	1	0	1	1	0	0	0	0	1	0	0	0	0	1	0	0	0	0	1	0	1	0	0	0	1	0	0	0	0	0	0	0	1	0	1	0	0	0	0
AC022706.1|AC069287.3	0	0	0	0	0	1	1	0	0	0	1	0	1	1	0	1	0	0	1	0	0	0	0	1	0	0	0	0	1	0	0	1	0	0	1	0	0	0	0	0	0	1	1	0	1	0	0	0	0
AC022706.1|MSC-AS1	1	1	0	1	1	1	1	0	0	1	1	0	0	0	0	1	1	1	1	1	1	0	1	1	1	0	1	1	1	1	1	1	1	0	0	1	1	0	0	1	0	1	1	0	0	0	0	1	0
AC022706.1|AL035258.1	1	1	0	0	1	1	1	1	1	1	0	0	1	1	1	1	0	1	1	1	1	1	0	1	1	1	1	1	1	1	1	1	1	1	1	0	0	1	1	0	1	0	1	0	1	1	1	1	1
AC022706.1|AC005920.1	0	0	0	1	0	1	1	1	1	0	1	0	1	1	0	1	0	0	1	0	0	0	0	1	0	0	1	0	1	0	1	1	0	0	1	0	1	0	0	1	0	0	1	0	1	0	0	1	0
AC022706.1|AC026741.1	1	0	0	1	0	1	1	1	1	1	0	0	1	1	0	1	1	0	1	1	1	1	0	0	1	0	1	1	1	1	1	1	1	1	0	0	0	0	1	0	0	0	1	0	1	1	0	1	1
AC022706.1|CEP83-DT	0	0	1	1	0	1	1	0	0	1	0	1	1	0	1	0	0	0	0	1	1	1	0	1	0	1	1	1	1	0	0	1	0	0	0	0	0	0	0	0	0	1	1	0	0	0	0	0	0
AC022706.1|MANCR	0	1	0	1	1	1	1	0	1	1	1	1	0	1	1	0	1	1	0	0	1	0	1	1	0	1	1	0	1	0	1	1	0	1	1	0	1	0	0	0	1	1	1	1	1	0	0	0	0
AC022706.1|C8orf49	0	0	0	1	0	1	1	0	1	0	0	0	1	1	0	0	0	0	1	0	0	0	0	1	0	0	0	0	1	0	1	0	0	0	1	0	0	0	0	1	0	1	0	0	0	0	0	0	0
AC022706.1|LINC00578	0	0	0	0	0	1	1	0	0	1	1	0	1	0	1	0	0	1	1	1	1	0	1	0	1	1	0	0	1	0	1	0	0	0	0	0	1	0	0	0	0	0	1	0	0	0	0	1	0
AC022706.1|LINC02561	1	1	0	1	1	1	1	0	1	1	1	0	1	1	1	0	1	1	1	1	1	1	1	1	1	0	1	1	1	1	1	0	1	0	1	1	1	1	1	1	1	1	1	0	0	1	0	1	0
AC022706.1|LINC01564	0	0	0	0	0	1	0	0	1	1	1	0	0	0	0	0	0	1	0	1	1	1	0	1	0	0	1	1	1	1	1	0	0	0	0	1	0	0	1	1	1	1	1	0	0	0	0	1	0
AC022706.1|LINC00460	1	1	1	1	1	1	1	1	1	0	1	1	1	1	0	0	1	0	0	1	1	1	1	1	0	1	1	1	1	0	1	1	1	0	1	1	1	0	0	1	0	1	1	1	1	0	0	1	1
AC022706.1|AC134312.5	0	0	0	0	0	0	1	0	0	0	0	1	0	1	0	0	0	0	0	0	0	0	0	0	0	0	1	0	1	0	0	1	1	0	0	0	0	0	0	0	0	0	0	0	1	0	0	1	0
AC022706.1|SBF2-AS1	1	0	0	1	1	1	1	1	1	1	1	0	1	1	0	1	0	0	1	1	1	1	0	1	1	0	1	1	1	1	1	1	0	0	1	1	0	0	0	0	1	1	1	0	1	1	0	1	0
AC022706.1|ZEB1-AS1	1	0	0	1	0	1	1	0	0	1	0	0	1	1	1	0	0	0	1	1	1	1	0	1	1	0	1	1	1	0	1	1	0	0	1	1	1	0	0	1	0	1	1	0	0	0	0	1	0
AC022706.1|AC116903.2	0	0	0	1	1	1	1	0	1	1	1	0	1	1	1	1	1	0	1	0	0	0	0	1	1	0	1	1	1	0	1	0	0	0	1	0	0	0	0	0	0	1	0	0	1	1	0	1	0
AC022706.1|LINC00322	1	0	1	1	0	1	1	1	1	1	1	1	1	1	0	1	1	1	1	1	1	1	1	1	0	1	1	1	1	0	0	0	1	1	1	1	1	0	1	1	1	0	1	0	1	1	1	0	0
AC022706.1|AC021218.1	0	0	0	0	0	1	1	0	1	0	1	0	1	1	0	1	0	0	1	0	0	0	0	1	0	0	0	0	1	0	1	1	0	0	0	0	1	0	0	1	0	0	0	0	0	0	0	1	0
AC022706.1|LINC02389	0	0	0	1	1	1	0	0	1	1	0	0	1	1	1	1	0	0	1	0	0	1	0	1	0	0	1	0	1	0	1	1	0	1	1	1	0	0	1	1	1	1	1	0	1	1	0	1	0
AC022706.1|LINC00942	1	1	1	1	0	1	1	0	1	1	1	0	1	0	1	1	0	1	0	1	1	1	1	1	1	0	1	1	1	1	1	1	1	1	1	1	1	0	1	1	1	0	1	0	0	0	0	1	0
AC022706.1|LINC02100	1	1	1	1	0	1	0	1	1	0	0	1	0	1	0	1	1	0	1	1	1	0	0	1	1	1	1	1	1	1	0	0	1	1	1	0	1	1	1	1	0	0	0	1	0	1	0	1	0
AC022706.1|AC120114.1	1	0	1	1	0	1	1	0	0	1	0	1	1	1	0	1	0	1	1	1	1	1	0	1	1	1	1	1	1	0	0	1	0	0	1	0	1	0	0	0	1	1	1	0	1	0	0	1	0
AC022706.1|H1FX-AS1	1	0	0	1	1	1	1	0	1	1	1	0	1	1	0	1	1	1	0	1	1	0	0	1	1	1	1	1	1	1	1	1	1	1	1	1	1	0	0	1	0	1	1	0	1	1	0	1	0
AC022706.1|LINC00592	0	0	0	1	0	1	1	1	0	0	1	0	0	1	1	0	0	0	1	0	1	0	0	1	0	0	0	0	0	0	0	1	0	0	1	1	0	0	0	1	1	0	0	0	0	1	0	0	0
AC022706.1|MIR193BHG	0	0	0	1	1	1	1	0	0	0	1	0	0	1	0	0	1	0	0	0	0	0	0	0	0	1	0	0	1	0	0	1	0	0	0	0	1	0	0	0	0	1	0	0	0	0	0	0	0
AC022706.1|AC020922.3	0	0	0	1	1	1	1	1	1	1	1	0	1	1	0	0	0	1	1	0	1	1	0	1	0	0	0	0	1	0	1	1	1	0	1	1	1	0	1	0	0	1	0	0	1	1	1	0	1
AC022706.1|LINC01615	0	0	0	1	1	0	1	0	0	0	1	1	0	1	0	0	1	0	0	0	1	0	0	0	0	1	0	0	1	0	0	1	1	0	1	0	1	0	0	1	1	1	0	1	1	0	0	0	0
AC022706.1|FAM225A	0	0	0	0	0	1	1	0	0	0	0	0	0	1	0	0	0	0	0	0	0	0	0	1	0	0	0	0	1	0	0	0	0	0	1	0	0	0	0	0	0	1	0	0	0	0	0	0	0
AC022706.1|AC082651.3	0	0	0	1	0	1	1	1	0	0	1	0	0	1	0	0	0	0	1	0	0	0	0	1	0	0	0	0	1	0	1	1	0	0	0	0	0	0	0	0	0	1	1	0	0	0	0	0	0
AC022706.1|AL031985.3	0	0	0	0	1	1	1	1	1	1	0	1	1	1	1	1	1	0	1	1	1	1	0	1	0	1	1	1	1	1	1	1	1	0	0	0	0	1	0	1	0	1	0	1	1	1	1	0	0
AC022706.1|AC019205.1	0	0	0	0	1	1	1	0	0	0	0	0	1	1	0	0	0	0	1	0	1	0	0	1	0	1	1	0	1	0	0	1	1	0	1	0	0	0	0	1	0	1	0	0	1	0	0	0	0
AC022706.1|AC105053.1	0	0	0	1	0	1	1	0	1	1	1	0	1	1	0	1	0	0	1	0	0	0	0	0	0	0	1	0	1	0	1	1	1	0	1	1	1	0	0	1	0	1	1	0	1	0	0	1	0
AC022706.1|AC022558.2	0	0	0	0	0	1	0	0	0	0	0	0	0	1	0	0	0	0	1	0	0	0	0	1	0	0	0	0	1	0	0	1	0	0	0	0	0	0	0	0	0	1	0	0	1	0	0	0	0
AC022706.1|CASC15	1	0	0	0	1	1	1	0	1	1	1	1	1	1	1	1	1	1	1	1	1	1	0	1	1	1	1	1	1	0	1	1	1	0	1	0	0	0	1	1	0	1	1	0	1	1	0	0	0
AC022706.1|HOTAIR	0	0	0	1	0	1	1	1	0	0	0	0	0	1	0	0	0	0	1	0	0	0	0	1	0	0	0	0	0	0	1	1	0	0	0	0	0	0	0	1	0	0	0	0	0	0	0	0	0
AC022706.1|LINC02195	1	0	1	0	0	0	0	0	0	0	1	1	0	0	0	0	1	0	1	1	1	1	0	1	1	1	1	0	1	1	0	0	1	1	0	0	1	0	1	1	1	0	0	1	0	0	1	1	1
AC022706.1|GASAL1	0	0	0	1	0	1	1	0	0	0	1	0	0	1	0	0	0	0	1	0	0	0	0	1	0	0	0	0	1	0	0	0	0	0	1	0	0	0	0	0	0	1	0	0	0	0	0	0	0
AC022706.1|TBX5-AS1	0	0	0	0	0	1	1	0	0	1	0	0	1	1	0	0	0	0	1	1	0	0	0	0	0	0	1	0	1	0	1	0	0	0	0	0	0	0	0	0	0	0	0	0	1	0	0	1	0
AC022706.1|LINC01137	0	0	0	1	0	1	1	0	0	0	1	1	0	1	0	0	0	0	1	0	0	1	0	0	0	0	0	0	1	0	0	1	0	0	1	0	1	0	0	0	0	1	0	0	0	0	0	0	0
AC022706.1|AC009955.1	0	0	1	1	0	1	1	1	1	1	1	1	1	1	1	1	0	1	1	1	1	0	0	0	1	0	1	1	1	1	1	1	1	0	1	1	1	0	0	1	1	1	1	0	1	0	0	1	0
AC022706.1|LINC01405	0	0	1	1	1	1	1	1	1	1	1	1	1	1	1	1	1	0	1	1	0	1	1	1	0	0	1	0	1	0	1	0	1	1	1	1	1	0	1	1	1	1	1	1	1	1	1	1	1
AC022706.1|SMIM25	1	0	0	0	1	0	1	0	0	1	1	1	0	1	0	0	0	1	0	1	1	1	0	1	0	1	1	0	1	0	0	0	0	0	0	0	0	0	0	1	0	0	0	0	0	0	0	0	0
AC022706.1|AC078788.1	1	1	1	1	1	1	1	0	1	0	1	1	1	1	0	0	1	1	1	1	1	1	1	1	1	1	1	1	1	0	1	1	1	0	1	1	0	0	0	0	1	1	0	0	1	0	1	0	1
AC022706.1|MAN1B1-DT	0	0	0	1	0	1	1	1	1	1	1	0	0	1	0	0	0	1	0	1	1	1	0	1	0	0	1	0	1	0	0	0	0	0	1	0	0	0	0	0	0	1	1	0	0	0	0	0	0
AC022706.1|LINC01082	1	0	0	0	0	1	1	1	1	1	0	0	1	1	1	1	1	1	1	1	0	1	1	0	1	0	1	0	1	1	1	1	1	1	1	1	1	1	1	1	0	1	1	0	1	1	1	1	0
AC022706.1|AC008632.1	1	0	1	1	1	1	1	1	1	1	1	1	1	1	1	1	1	1	1	1	1	1	0	1	1	1	1	1	1	1	1	1	0	1	1	1	0	0	0	1	0	1	1	1	1	1	1	1	1
AC022706.1|AL365203.2	0	0	0	0	1	1	1	0	0	0	1	0	1	1	1	0	1	0	1	0	1	0	0	0	0	0	0	0	1	0	1	1	1	0	0	0	1	0	0	0	0	1	0	0	0	0	0	0	0
AC022706.1|DDX11-AS1	1	0	0	1	0	1	1	1	1	1	0	1	1	1	0	1	0	1	1	1	1	1	1	1	1	1	1	1	1	1	1	1	1	1	1	1	1	0	0	1	0	1	1	0	1	0	0	0	1
AC022706.1|KCNMB2-AS1	1	0	0	0	1	1	0	0	0	1	1	1	1	0	0	0	0	1	1	0	1	0	0	1	0	0	1	0	1	0	1	0	0	0	1	0	0	0	0	0	0	0	1	0	1	0	0	0	0
AP002026.1|AL590644.1	1	1	1	1	1	1	1	1	1	0	1	1	0	1	0	1	1	1	0	0	1	0	1	1	1	1	1	1	1	0	0	1	0	1	1	1	1	0	1	1	1	1	0	1	1	1	1	0	1
AP002026.1|FENDRR	0	0	1	0	0	0	0	0	0	0	0	0	0	0	1	1	0	0	0	0	0	0	1	0	0	0	0	0	0	1	0	0	0	0	0	0	1	1	0	0	0	1	0	0	0	0	1	0	0
AP002026.1|AC117394.2	0	1	1	1	1	1	1	0	0	0	1	1	0	1	1	1	1	0	0	1	1	1	1	1	1	0	1	1	1	1	0	1	1	1	1	1	1	1	0	0	1	1	0	1	1	0	0	0	1
AP002026.1|AC002451.1	0	1	1	1	1	1	1	1	0	0	1	0	0	1	1	1	1	1	0	0	1	0	1	0	0	1	0	0	1	1	0	1	1	1	1	1	1	1	1	1	1	1	1	1	1	1	1	1	1
AP002026.1|PICART1	0	0	1	1	1	1	1	0	0	0	1	1	0	1	1	1	1	0	0	1	1	0	1	1	0	1	0	1	1	1	0	1	1	1	1	1	1	0	0	1	1	1	0	1	1	0	0	1	1
AP002026.1|AC068473.3	0	0	1	0	1	0	1	0	0	0	0	0	0	1	1	1	1	0	0	0	0	0	0	0	0	1	0	0	0	0	0	1	1	1	0	0	1	1	0	0	1	0	1	0	1	1	0	1	1
AP002026.1|AC012668.3	0	1	1	1	1	1	0	0	0	0	1	1	1	1	0	1	1	1	0	1	1	0	1	1	1	1	1	1	1	1	1	1	1	1	1	1	1	1	0	1	1	1	1	1	1	1	1	1	1
AP002026.1|MSC-AS1	0	0	0	0	1	0	1	0	0	0	0	0	0	0	0	0	1	0	0	1	1	0	1	0	0	0	0	0	0	1	0	0	1	0	0	0	1	0	0	0	0	1	0	0	0	0	0	1	0
AP002026.1|AL035258.1	1	1	0	0	1	1	0	1	1	1	0	0	1	1	1	1	0	1	1	1	0	1	0	1	1	1	1	1	1	1	1	1	0	1	1	0	0	1	1	0	1	0	0	0	1	1	1	1	1
AP002026.1|AL356056.2	0	1	1	1	0	1	1	0	0	0	1	1	0	1	0	1	0	0	0	1	0	0	1	1	0	1	0	1	0	0	0	0	0	1	0	1	1	1	0	0	0	1	1	0	0	1	0	0	1
AP002026.1|TRG-AS1	0	0	1	0	1	0	0	0	0	0	1	0	0	1	1	1	1	0	0	0	0	0	1	0	0	1	0	0	0	0	0	0	0	1	0	1	1	1	0	1	0	1	0	1	1	1	1	1	1
AP002026.1|STK4-AS1	1	0	1	1	1	1	1	0	0	0	1	1	1	1	0	1	1	1	0	1	1	0	1	0	1	1	1	1	1	0	0	1	1	1	1	0	1	0	0	0	1	1	1	1	1	0	0	0	1
AP002026.1|DLG1-AS1	0	1	1	1	1	1	1	0	0	0	1	0	0	1	0	1	0	1	0	1	0	1	1	1	0	0	0	0	1	0	0	1	1	1	0	1	0	1	0	0	1	1	1	0	0	1	0	0	1
AP002026.1|MANCR	0	0	0	1	1	0	1	0	0	0	1	1	0	1	0	0	1	0	0	0	0	0	1	0	0	0	0	0	0	0	0	0	0	0	1	0	1	0	0	0	0	1	0	1	1	0	0	0	0
AP002026.1|AL356417.2	1	1	1	0	1	1	1	0	0	0	1	1	1	1	1	1	1	0	1	1	1	0	1	0	1	1	1	1	1	1	1	0	1	1	0	1	1	1	1	1	0	1	1	1	1	1	1	1	0
AP002026.1|AC079160.1	1	0	0	0	0	0	0	0	0	0	0	0	1	1	1	1	1	1	0	0	1	1	1	1	1	0	1	1	1	1	0	0	0	1	1	1	1	1	0	0	0	1	0	0	1	1	0	1	0
AP002026.1|VWA8-AS1	1	1	1	1	1	1	1	1	1	1	1	0	1	1	1	1	1	1	1	1	1	0	1	1	1	1	1	1	1	1	1	1	1	1	1	1	1	1	1	1	1	1	1	0	0	1	1	1	1
AP002026.1|LINC02561	1	1	0	1	1	1	0	0	1	1	1	0	1	1	0	0	1	1	1	1	1	1	1	1	1	0	1	1	1	1	1	0	1	0	1	1	1	1	1	0	1	1	1	0	0	1	0	1	0
AP002026.1|AL049775.2	0	1	1	1	1	1	1	0	1	1	1	1	0	1	1	1	1	0	1	0	1	0	1	1	1	1	1	1	1	0	1	1	1	1	1	1	1	1	0	0	1	1	1	1	1	1	0	1	1
AP002026.1|PLA2G4E-AS1	0	0	1	1	1	1	1	1	0	0	1	1	0	1	0	1	1	0	1	0	1	1	1	0	0	0	1	0	0	0	1	1	0	1	0	1	1	0	0	1	1	1	0	1	1	1	1	1	0
AP002026.1|LINC00460	0	1	1	1	1	0	1	0	0	0	1	1	0	1	0	0	1	0	0	1	1	1	1	1	0	1	0	1	1	0	0	1	1	0	1	1	1	0	0	0	0	0	1	1	1	0	0	1	1
AP002026.1|PRR26	0	0	1	0	1	1	1	1	1	0	0	1	1	1	1	1	1	1	0	1	1	0	1	0	1	1	1	0	1	1	1	1	1	1	1	1	1	1	1	1	0	1	1	1	1	1	1	1	1
AP002026.1|SEMA3B-AS1	0	0	1	0	1	1	1	0	1	0	0	0	1	1	1	1	0	1	0	0	1	0	0	0	1	0	1	1	1	1	1	1	0	0	1	1	1	1	1	0	1	1	1	0	1	1	1	1	1
AP002026.1|AL049775.1	1	1	1	1	1	1	1	0	1	0	1	1	0	1	1	1	1	1	1	1	1	0	1	1	1	1	1	1	1	0	0	1	1	0	1	0	1	0	0	0	1	1	1	1	1	1	0	1	1
AP002026.1|LINC02551	1	1	1	1	1	1	1	0	1	0	1	1	0	1	0	1	1	1	1	1	1	0	1	1	1	1	0	1	1	1	0	1	1	1	0	0	1	1	1	1	0	1	1	1	1	1	0	1	1
AP002026.1|LINC00942	0	0	0	1	0	1	1	0	1	0	1	0	0	0	1	1	0	0	0	1	1	0	1	0	0	0	1	0	1	0	0	0	1	1	1	1	1	0	1	0	0	0	0	0	0	0	0	0	0
AP002026.1|LINC02100	0	0	1	1	0	1	0	0	0	0	0	1	0	1	0	0	1	0	0	1	1	0	1	0	1	1	0	1	0	1	0	0	0	1	0	0	1	1	0	1	0	0	0	1	0	0	0	0	0
AP002026.1|AL590666.3	0	0	1	1	1	0	1	0	0	0	1	1	0	1	0	1	1	0	0	0	0	0	1	0	0	1	0	0	0	0	0	1	0	1	1	1	1	1	0	1	1	1	1	1	1	1	1	1	1
AP002026.1|AC009407.1	0	0	1	1	1	0	1	0	0	0	0	0	0	1	0	1	0	0	0	0	0	0	1	0	0	0	0	0	0	0	0	0	0	1	1	1	1	1	0	0	1	1	0	0	0	0	0	1	0
AP002026.1|MIR29B2CHG	0	0	1	0	0	0	1	0	0	0	1	0	0	1	1	1	1	1	0	0	0	0	1	0	1	1	0	0	0	1	0	1	1	1	0	1	1	1	0	1	1	1	1	1	1	1	1	1	1
AP002026.1|HCG9	0	0	1	0	1	0	1	0	0	0	1	0	0	0	0	0	0	0	0	0	0	0	1	0	0	0	0	0	0	0	0	0	0	1	0	0	0	0	0	1	0	1	0	0	0	1	0	1	0
AP002026.1|LEF1-AS1	0	0	0	0	1	1	1	0	1	0	0	1	0	1	1	1	1	1	0	0	1	0	0	0	0	1	1	1	0	1	0	1	1	1	1	1	0	1	1	0	1	1	1	1	1	1	1	1	0
AP002026.1|LINC01686	0	0	1	1	1	0	1	0	1	0	1	0	0	1	1	1	1	1	0	0	1	0	1	0	1	1	1	1	1	1	0	0	1	1	0	0	0	1	1	0	0	0	1	1	0	1	1	0	0
AP002026.1|AL450322.2	0	0	1	1	1	1	1	1	0	0	1	1	0	1	0	1	1	0	0	0	1	0	1	0	0	1	1	0	0	0	0	1	1	0	0	1	1	0	0	0	1	1	0	1	1	0	0	1	0
AP002026.1|AC063948.1	1	0	1	1	1	1	1	1	1	1	1	1	1	1	1	1	1	1	0	1	1	0	1	0	1	1	1	1	1	1	1	0	0	1	1	1	1	1	1	0	1	1	1	1	1	1	1	1	1
AP002026.1|AL359715.1	0	0	1	0	1	0	0	0	0	0	0	1	0	1	1	0	0	0	0	0	0	0	0	0	1	1	0	0	0	0	0	0	0	0	1	0	1	1	0	1	0	1	1	0	1	1	0	0	0
AP002026.1|LINC01405	0	0	1	0	1	0	1	0	0	0	1	0	0	1	0	1	1	0	0	0	0	0	1	0	0	0	0	0	0	0	0	0	0	1	0	0	1	0	0	0	1	1	1	0	1	1	0	0	0
AP002026.1|AC131009.1	0	0	1	1	1	1	1	0	0	0	1	1	0	1	0	1	1	0	0	0	1	0	1	0	0	0	1	0	1	0	0	1	1	0	0	1	0	1	0	0	0	1	0	1	1	1	0	0	0
AP002026.1|AC078788.1	0	0	1	0	1	0	0	0	0	0	0	0	0	1	0	0	1	0	0	0	0	0	1	0	0	0	0	0	0	0	0	0	0	0	0	1	0	0	0	0	1	1	0	0	0	0	0	0	1
AP002026.1|IFNG-AS1	0	1	1	0	1	1	1	1	1	0	1	0	1	1	1	1	1	1	0	0	1	0	1	1	1	1	1	0	1	1	0	0	1	1	0	1	1	1	1	1	1	1	1	1	1	1	1	1	1
AP002026.1|LINC01082	0	0	0	0	0	0	0	0	0	0	0	0	1	0	1	1	1	1	0	0	0	0	1	0	0	0	0	0	0	1	1	1	1	1	1	1	1	1	1	0	0	0	1	0	0	1	1	1	0
AP002026.1|AC008632.1	0	0	1	0	1	0	0	0	0	0	1	0	0	1	0	1	1	0	0	0	0	0	0	0	0	0	0	0	0	0	0	0	0	1	0	0	1	0	0	0	0	1	1	1	0	1	0	1	0
AP002026.1|NRIR	0	0	1	0	1	0	0	1	0	0	1	1	0	1	0	1	1	0	0	1	0	0	1	1	1	1	1	0	1	0	0	0	0	1	0	1	1	1	0	1	0	1	0	1	1	1	0	1	1
AP002026.1|AL135999.3	0	0	1	1	1	0	0	0	0	0	1	1	0	1	1	1	1	0	0	0	0	0	1	0	0	0	0	0	0	0	0	0	0	1	0	1	0	1	0	0	0	1	1	1	1	1	1	0	1
AP000487.1|AC011483.1	0	1	0	1	0	0	1	1	1	0	1	0	1	1	1	1	1	0	1	0	0	1	1	1	0	0	0	1	1	0	1	0	1	1	1	1	1	1	1	1	1	1	1	0	0	1	1	1	1
AP000487.1|FAM157C	1	1	0	1	0	1	1	0	1	0	1	0	1	1	0	1	0	0	1	1	0	0	1	1	0	0	1	1	1	1	0	0	0	0	1	1	1	1	1	1	1	1	1	0	0	1	1	1	1
AP000487.1|KDM7A-DT	1	1	0	1	0	1	1	0	1	0	1	1	1	1	1	1	0	0	1	0	0	1	1	1	0	0	1	1	1	0	0	0	1	0	1	1	1	1	1	1	1	1	0	1	1	1	1	1	1
AP000487.1|AL592166.1	0	1	0	1	0	1	1	0	1	1	1	0	0	1	1	1	0	0	1	0	1	0	1	1	0	0	1	1	1	1	0	0	0	0	1	1	1	1	1	1	1	1	0	0	0	1	1	0	1
AP000487.1|MELTF-AS1	1	1	0	0	0	1	1	1	1	1	1	1	1	1	0	1	0	0	0	1	1	0	1	1	1	1	1	1	1	1	0	0	1	1	1	1	0	1	1	1	1	1	0	0	0	0	1	0	0
AP000487.1|AC011446.1	0	1	0	0	0	0	1	0	1	0	1	0	1	0	0	1	0	0	0	0	0	0	1	1	0	0	0	1	1	1	0	0	0	0	1	1	0	1	1	1	1	1	0	0	0	1	1	0	1
AP000487.1|AC092803.2	1	1	0	1	0	1	1	0	1	1	1	0	1	1	0	1	0	0	0	1	1	1	1	1	1	0	1	1	1	1	0	1	0	1	1	1	1	1	1	1	1	1	1	1	0	1	1	0	1
AP000487.1|SNHG3	0	1	0	0	0	1	1	0	1	0	1	0	0	0	0	1	0	0	0	0	0	0	1	1	0	0	0	0	1	0	0	0	0	0	1	0	1	0	1	1	1	1	0	0	0	1	1	0	0
AP000487.1|AC008011.2	0	1	0	0	1	0	1	0	1	0	1	1	0	0	0	1	1	0	0	0	0	0	1	0	0	0	0	1	1	0	0	1	0	0	1	0	0	0	1	1	1	1	0	0	0	0	0	0	0
AP000487.1|U62317.1	0	1	0	1	1	0	1	1	1	0	1	0	0	1	0	1	1	0	1	0	1	1	1	1	0	0	1	0	1	0	0	0	0	0	1	0	1	1	1	1	1	1	0	1	0	0	1	0	1
AP000487.1|LINC00958	0	1	0	0	0	1	0	1	0	0	1	0	0	0	0	1	0	0	0	0	0	0	1	1	0	1	0	0	1	1	0	0	0	0	1	0	1	0	0	1	0	1	0	1	0	0	0	0	1
AP000487.1|AC092115.3	0	1	0	1	0	1	1	0	1	0	1	1	1	0	0	1	0	0	0	0	0	0	1	1	0	0	1	1	1	1	0	0	0	0	1	1	1	1	1	1	1	1	1	0	0	0	1	0	0
AP000487.1|PAXIP1-AS1	0	1	0	1	0	1	1	0	1	1	1	0	1	1	1	1	0	1	1	1	1	1	1	1	1	1	1	1	1	1	1	0	1	0	1	1	1	1	1	1	1	1	1	1	0	1	1	0	1
AP000487.1|AP002336.2	0	0	0	0	1	0	0	0	1	1	1	1	1	1	0	1	1	1	1	0	1	1	0	1	1	1	0	1	1	0	0	1	1	0	1	1	0	0	1	0	0	0	0	0	0	1	0	0	1
AP000487.1|AC112484.1	1	1	0	1	0	1	1	1	1	1	1	0	1	1	1	1	0	0	1	1	1	1	1	1	1	0	1	1	1	1	1	0	1	0	1	1	1	1	1	1	1	1	0	0	0	1	1	0	1
AP000487.1|AC004847.1	0	1	0	0	0	0	1	0	1	1	1	1	0	1	0	1	0	0	0	0	0	0	1	1	0	0	0	0	1	0	0	0	0	1	0	0	1	1	1	1	1	1	0	1	0	0	1	0	1
AC103702.2|AC012360.3	0	1	0	1	0	1	1	0	1	1	0	0	1	0	1	1	0	1	1	1	1	1	0	1	0	0	1	0	0	0	1	0	0	0	0	1	0	0	1	1	0	1	1	0	1	1	1	1	0
AC103702.2|AC011483.1	0	1	0	0	0	0	0	0	0	0	0	0	1	0	1	1	0	0	1	0	0	1	0	1	0	0	0	0	0	0	1	0	0	0	0	1	0	0	0	0	0	1	1	0	1	1	1	1	0
AC103702.2|AP000866.2	0	1	1	1	0	1	1	0	1	1	1	1	1	0	1	1	0	1	1	1	0	1	0	1	1	0	0	0	0	1	1	1	0	1	1	1	0	1	1	1	0	1	1	0	1	1	1	1	0
AC103702.2|FENDRR	1	1	1	0	0	1	1	1	1	1	1	0	1	0	1	1	1	1	1	1	1	1	1	0	1	0	1	0	1	1	1	0	1	1	1	1	1	1	1	1	0	1	1	0	1	1	1	1	0
AC103702.2|AC127526.2	0	1	0	1	0	1	0	0	1	1	1	0	1	0	1	1	0	1	1	1	0	1	0	1	0	0	1	0	0	0	1	0	0	0	1	1	0	0	1	0	0	1	1	0	1	1	1	1	0
AC103702.2|AC069287.3	0	1	0	1	0	1	1	0	1	1	1	0	1	0	1	1	0	1	1	1	0	1	0	1	0	0	0	0	0	0	1	0	0	0	1	1	0	0	1	1	0	1	1	0	1	1	1	1	0
AC103702.2|FAM157C	0	1	0	0	0	1	0	0	1	1	0	0	1	0	1	0	0	1	1	0	0	1	0	0	0	0	0	0	0	0	1	0	0	0	0	0	0	0	0	0	0	1	1	0	1	1	1	1	0
AC103702.2|MSC-AS1	1	1	0	1	1	1	1	0	1	1	1	0	1	0	1	1	1	1	1	1	1	1	0	1	1	0	1	1	1	1	1	0	1	0	1	1	1	0	1	1	0	1	1	0	1	1	1	1	0
AC103702.2|AL035258.1	1	1	0	0	1	1	1	1	1	1	0	0	1	1	1	1	0	1	1	1	1	1	0	1	1	1	1	1	1	1	1	1	1	1	1	1	0	1	1	1	1	1	1	0	1	1	1	1	1
AC103702.2|KDM7A-DT	0	1	0	0	0	1	0	0	1	0	1	0	1	0	1	1	0	1	1	0	0	1	0	1	0	0	0	0	0	0	1	0	0	0	0	0	0	0	1	0	0	1	0	0	1	1	1	1	0
AC103702.2|AC005920.1	0	1	0	1	0	1	1	0	1	1	1	0	1	0	1	1	1	1	1	1	0	1	0	1	0	0	1	0	1	0	1	0	0	0	1	1	0	0	1	1	0	1	1	0	1	1	1	1	0
AC103702.2|MAFG-DT	0	1	0	1	0	1	1	0	1	1	1	0	1	0	1	1	0	1	1	0	0	1	0	1	0	0	0	0	0	0	1	0	0	0	1	1	0	0	1	0	0	1	1	0	1	1	1	1	0
AC103702.2|AC090192.2	0	1	0	1	0	1	1	0	1	1	1	0	1	0	1	1	0	1	1	1	0	1	0	1	0	0	0	0	1	0	1	0	0	0	0	1	0	0	1	0	0	1	1	0	0	1	1	0	0
AC103702.2|AC026741.1	0	1	0	1	0	1	1	0	1	1	1	0	1	0	1	1	1	1	1	1	1	1	0	1	0	0	1	0	1	1	1	0	0	1	0	1	0	0	1	1	0	1	1	0	1	1	1	1	1
AC103702.2|CEP83-DT	0	1	1	1	0	1	1	0	1	1	0	1	1	0	1	1	0	1	1	1	1	1	0	1	0	1	1	0	1	0	1	0	0	0	0	1	0	0	1	1	0	1	1	0	1	1	1	1	0
AC103702.2|MMP25-AS1	0	0	0	1	0	1	0	0	1	1	0	0	1	0	1	1	0	0	1	1	0	1	0	1	0	0	0	0	0	0	1	0	0	0	0	0	0	0	1	0	0	1	0	0	1	1	1	1	0
AC103702.2|MANCR	0	1	0	1	1	1	1	0	1	1	1	1	1	1	1	1	1	1	1	0	1	1	1	1	0	1	1	0	1	0	1	1	0	1	1	1	1	0	1	0	0	1	1	1	1	1	1	1	0
AC103702.2|C8orf49	0	1	0	1	0	1	1	0	1	1	0	0	1	0	1	1	0	1	1	1	0	1	0	1	0	0	1	0	0	0	1	0	0	0	1	1	0	0	1	1	0	1	1	0	1	1	1	1	0
AC103702.2|LINC00578	0	1	0	0	0	1	1	0	1	1	1	0	1	0	1	1	0	1	1	1	1	1	1	0	0	1	0	0	1	0	1	0	0	0	0	0	0	0	1	0	0	1	1	0	1	1	1	1	0
AC103702.2|AL592166.1	0	0	0	0	0	1	0	0	0	1	0	0	1	0	1	0	0	1	1	0	0	1	0	0	0	0	0	0	0	0	1	0	0	0	0	0	0	0	0	0	0	1	0	0	1	1	1	0	0
AC103702.2|MELTF-AS1	0	1	0	0	0	1	0	0	1	1	0	0	1	0	0	1	0	1	0	0	0	1	0	0	0	0	0	0	0	0	1	0	0	0	0	1	0	0	1	0	0	0	1	0	1	1	1	0	0
AC103702.2|LINC02561	1	1	0	1	1	1	1	0	1	1	1	0	1	0	1	1	1	1	1	1	1	1	1	1	1	0	1	1	1	1	1	0	1	0	1	1	1	1	1	1	1	1	1	0	1	1	1	1	0
AC103702.2|LINC01063	0	1	0	0	0	1	1	0	1	1	1	0	1	0	1	1	0	1	1	1	1	1	0	1	0	0	1	0	1	0	1	0	0	0	0	1	0	0	1	1	0	1	1	0	1	1	1	0	0
AC103702.2|CHKB-DT	0	1	0	1	0	1	1	0	1	1	1	0	1	0	1	1	0	1	1	0	0	1	0	1	0	0	0	0	0	0	1	0	0	0	1	1	0	0	1	1	1	1	0	0	1	1	1	0	0
AC103702.2|TMPO-AS1	0	1	0	1	0	1	1	0	1	1	1	0	1	0	1	1	0	1	1	1	0	1	0	1	0	0	1	0	0	0	1	0	0	0	0	1	0	0	1	0	0	1	1	0	1	1	1	0	0
AC103702.2|LINC01564	0	1	0	1	0	1	1	0	1	1	1	0	1	0	1	1	0	1	1	1	1	1	0	1	0	0	1	1	1	1	1	0	0	0	1	1	0	0	1	1	1	1	1	0	1	1	1	1	0
AC103702.2|MINCR	0	0	0	1	0	1	1	0	1	1	1	0	1	0	1	1	0	1	0	0	1	1	0	1	0	0	1	0	1	0	1	0	0	0	0	1	0	0	1	0	0	1	1	0	1	1	1	1	0
AC103702.2|AC092803.2	0	1	0	0	0	1	0	0	1	1	0	0	1	0	1	1	0	1	1	0	0	1	0	0	0	0	0	0	0	0	1	0	0	0	0	0	0	0	0	0	0	1	1	0	1	1	1	0	0
AC103702.2|AC134312.5	0	1	0	1	0	1	1	0	1	1	1	1	1	0	1	1	1	1	1	0	0	1	0	0	0	0	1	0	1	0	1	0	1	0	0	0	0	0	1	0	0	1	1	0	1	1	1	1	0
AC103702.2|LINC02381	0	1	0	1	0	1	0	0	1	1	0	0	1	0	1	1	0	1	0	1	0	0	0	0	0	0	0	0	0	0	1	0	0	0	0	1	0	0	1	1	0	1	1	0	1	1	1	1	0
AC103702.2|SBF2-AS1	0	1	0	1	0	1	1	0	1	1	1	0	1	0	1	1	0	1	1	1	1	1	0	1	1	0	1	1	1	1	1	1	0	1	1	1	0	0	1	0	0	1	1	0	1	1	1	1	1
AC103702.2|ZEB1-AS1	0	1	0	1	0	1	1	0	1	1	1	0	1	0	1	1	0	1	1	1	1	1	0	1	1	0	1	1	1	0	1	0	0	0	1	1	0	0	1	1	0	1	1	0	1	1	1	1	0
AC103702.2|AC116903.2	0	1	0	1	0	1	1	0	1	1	1	0	1	1	1	1	1	1	1	0	0	1	0	1	0	0	1	0	0	1	1	0	0	0	1	1	0	0	1	1	0	1	1	0	1	1	1	1	0
AC103702.2|AC021218.1	0	1	0	1	0	1	1	0	1	1	1	0	1	0	1	1	0	1	1	1	0	1	0	1	0	0	1	0	0	0	1	0	0	0	1	1	0	0	1	1	0	1	1	0	1	1	1	1	0
AC103702.2|LINC02389	0	1	0	1	0	1	0	0	1	1	1	0	1	0	1	1	0	1	1	1	0	1	0	1	0	0	1	0	1	1	1	1	0	1	1	1	0	0	1	1	0	1	1	0	1	1	1	1	1
AC103702.2|LINC00942	1	1	1	1	0	1	1	0	1	1	1	0	1	0	1	1	0	1	0	1	1	1	1	1	1	0	1	1	1	1	1	0	1	1	1	1	1	1	1	1	0	1	1	0	0	1	0	1	0
AC103702.2|AATBC	0	1	0	0	0	1	1	0	1	1	1	0	1	0	1	1	0	1	1	0	0	1	0	1	0	0	0	0	0	0	1	0	0	0	0	1	0	0	1	0	0	1	1	0	1	1	1	0	0
AC103702.2|AC120114.1	1	1	1	1	0	1	1	0	1	1	1	0	1	0	1	1	0	1	1	1	1	1	0	1	1	0	1	1	1	1	1	1	0	0	1	1	0	0	1	0	0	1	1	0	1	1	1	1	1
AC103702.2|LINC00592	0	1	0	1	0	1	1	0	1	1	1	0	1	0	1	1	1	1	1	0	1	1	0	1	0	0	0	0	0	0	1	0	0	0	1	1	0	0	1	1	0	1	1	0	1	1	1	0	0
AC103702.2|MIR193BHG	0	1	0	1	1	1	1	0	1	0	1	0	1	0	1	1	1	1	1	0	0	1	0	1	0	0	0	0	0	0	1	1	0	0	0	1	0	0	1	0	0	1	1	0	1	1	1	0	0
AC103702.2|LINC01615	0	1	0	1	1	1	1	0	1	1	1	1	1	1	0	1	1	0	0	0	1	0	0	0	0	0	0	0	1	0	0	1	1	0	1	1	0	0	0	1	0	1	0	1	1	1	1	1	0
AC103702.2|FAM225A	0	1	0	1	0	1	1	0	1	1	1	0	1	0	1	1	0	1	0	1	0	1	0	1	0	0	0	0	0	0	1	0	0	0	1	1	0	0	1	1	0	1	1	0	1	1	1	1	0
AC103702.2|AC082651.3	0	1	0	1	0	1	1	0	1	1	1	0	1	0	1	1	0	1	1	0	0	1	0	1	0	0	0	0	1	0	1	0	0	0	0	1	0	0	1	0	0	1	1	0	1	1	1	1	0
AC103702.2|AL031985.3	0	1	0	1	1	1	1	0	1	1	1	1	1	0	1	1	1	1	1	1	1	1	0	1	0	1	1	1	0	1	1	1	1	0	0	1	0	1	1	1	0	1	1	1	1	1	1	1	0
AC103702.2|AC019205.1	0	1	0	1	0	1	1	0	1	1	1	0	1	0	1	1	0	1	1	0	1	1	0	1	0	0	1	0	1	0	1	0	1	0	1	1	0	0	1	1	0	1	1	0	1	1	1	1	0
AC103702.2|AC105053.1	0	1	0	1	0	1	1	0	1	1	1	0	1	0	1	1	1	1	1	1	0	1	0	1	0	0	1	0	0	1	1	0	0	1	1	1	0	0	1	1	0	1	1	0	1	1	1	1	0
AC103702.2|AC022558.2	0	1	0	1	0	1	0	0	1	1	1	0	1	0	1	1	0	1	1	1	0	1	0	1	0	0	0	0	0	0	1	0	0	0	0	1	0	0	1	1	0	1	1	0	1	1	1	1	0
AC103702.2|AC092115.3	0	0	0	0	0	1	0	0	1	1	0	0	1	0	1	1	0	1	0	0	0	0	0	0	0	0	0	0	0	0	1	0	0	0	0	0	0	0	1	0	0	1	1	0	0	1	0	0	0
AC103702.2|AL139275.2	0	1	0	1	0	1	0	0	1	1	1	0	1	0	1	1	0	1	1	0	0	1	0	1	0	0	0	0	0	0	1	0	0	0	1	1	0	0	1	1	0	1	1	0	1	1	1	1	0
AC103702.2|PAXIP1-AS1	0	1	0	0	0	1	1	0	1	1	0	0	1	0	1	1	0	1	1	0	0	1	0	1	0	0	0	0	0	0	1	0	0	0	0	1	0	0	1	0	0	1	1	0	1	1	1	0	0
AC103702.2|AC004551.1	0	1	0	1	0	1	0	0	1	1	0	0	1	0	1	1	0	1	1	0	0	1	0	1	0	0	0	0	0	0	1	0	0	0	0	1	0	0	0	0	0	1	1	0	1	1	1	1	0
AC103702.2|HOTAIR	0	1	0	1	0	1	1	0	1	1	0	0	1	0	1	1	1	1	1	0	0	1	0	1	0	0	0	0	0	0	1	0	0	0	0	1	0	0	1	1	0	1	1	0	1	1	1	1	0
AC103702.2|LINC02195	1	1	1	1	0	1	0	0	1	1	1	1	1	0	1	1	1	1	1	1	1	1	0	1	1	1	1	0	1	1	1	0	0	1	0	1	0	1	1	1	0	1	1	1	1	1	1	1	1
AC103702.2|GASAL1	0	1	0	1	0	1	1	0	1	1	1	0	1	0	0	0	0	1	1	0	0	1	0	1	0	0	0	0	0	0	1	0	0	0	1	1	0	0	1	0	0	1	1	0	1	0	1	0	0
AC103702.2|TBX5-AS1	0	1	0	0	0	1	1	0	1	1	1	0	1	0	1	1	1	1	1	1	0	1	0	0	0	0	1	0	0	0	1	0	0	0	0	1	0	0	1	0	0	1	1	0	1	1	1	1	0
AC103702.2|LINC01137	0	1	0	1	0	1	1	0	1	1	1	1	1	0	1	1	1	1	1	1	0	1	0	0	0	0	0	0	1	0	1	1	0	0	1	1	0	0	1	1	0	1	1	0	1	1	1	0	0
AC103702.2|AC009955.1	0	1	1	1	0	1	1	0	1	1	1	1	1	1	1	1	0	1	1	1	1	1	0	1	0	0	1	0	1	1	1	0	1	0	1	1	0	1	1	1	0	1	1	0	1	1	1	1	0
AC103702.2|AC112484.1	0	1	0	1	0	1	0	0	1	1	1	0	1	0	1	1	0	1	1	0	0	1	0	1	0	0	0	0	0	0	1	0	0	0	0	1	0	0	1	0	0	1	1	0	1	1	1	0	0
AC103702.2|SMIM25	1	1	0	1	0	0	1	0	1	1	1	1	1	1	1	1	0	1	0	1	1	1	0	1	0	0	1	0	0	0	1	0	0	0	0	1	0	0	1	1	0	1	1	0	1	1	1	1	0
AC103702.2|MAN1B1-DT	0	1	0	1	0	1	1	0	1	1	1	0	1	0	1	1	0	1	1	1	1	1	0	1	0	0	1	0	1	0	1	0	0	0	1	1	0	0	1	0	0	1	1	0	1	1	1	1	0
AC103702.2|LINC01082	1	1	0	0	0	1	1	0	1	1	1	0	1	0	1	1	1	1	1	1	0	1	0	0	1	0	1	0	1	1	1	1	1	1	1	1	0	1	1	1	0	1	1	0	1	1	1	1	0
AC103702.2|AC103746.1	0	0	0	0	0	1	1	0	1	1	1	0	1	0	1	1	0	1	1	0	0	1	0	0	0	0	0	0	0	0	1	0	0	0	1	1	0	0	1	1	0	1	1	0	1	1	1	1	0
AC103702.2|AL365203.2	0	1	0	1	1	1	1	0	1	1	1	0	1	0	1	1	1	1	1	0	1	1	0	0	0	0	0	0	0	0	1	1	1	0	0	0	0	0	1	1	0	1	1	0	1	1	1	1	0
AC103702.2|KCNMB2-AS1	0	1	0	0	0	1	0	0	1	1	1	1	1	0	1	1	0	1	1	1	1	1	0	1	0	0	1	0	1	0	1	0	0	0	1	1	0	0	1	1	0	1	1	0	1	1	1	1	0
AC012360.3|FENDRR	1	1	1	0	0	1	0	1	1	1	1	1	1	0	1	1	1	1	1	1	1	1	1	0	1	0	1	0	1	1	1	1	1	1	1	1	1	1	1	0	0	1	1	0	1	1	1	1	0
AC012360.3|AC127526.2	0	1	1	0	1	0	0	0	1	0	1	1	0	1	1	0	0	0	1	0	0	0	1	0	0	0	0	0	1	1	0	0	0	1	1	1	0	1	1	0	0	0	1	0	0	0	1	1	0
AC012360.3|AC069287.3	0	1	1	0	0	0	0	0	1	0	1	1	0	1	1	0	1	0	1	0	0	0	1	0	0	0	0	0	1	1	0	1	1	0	1	1	1	0	0	0	1	1	1	0	1	0	1	1	0
AC012360.3|MSC-AS1	1	1	0	1	1	0	1	0	1	1	1	0	0	0	0	0	1	1	1	1	1	0	1	0	1	0	1	1	1	1	1	0	1	0	1	1	1	0	0	1	0	1	1	0	0	0	0	1	0
AC012360.3|AL035258.1	1	1	0	0	1	1	0	1	1	1	1	0	1	1	1	1	1	1	1	1	0	1	1	1	1	1	1	1	1	1	1	1	1	1	1	1	0	1	1	0	1	0	1	0	1	1	1	1	1
AC012360.3|AC005920.1	0	1	1	0	1	0	0	1	1	0	1	1	1	1	1	0	1	1	1	0	0	0	1	0	0	1	0	0	1	1	0	1	0	1	1	1	1	1	1	1	1	0	1	1	1	1	1	1	1
AC012360.3|AC090192.2	0	1	1	0	0	0	0	0	1	0	1	1	0	0	0	0	0	0	1	0	0	0	1	0	0	0	0	0	1	0	0	0	1	1	0	1	1	0	0	0	0	0	1	0	0	0	1	0	0
AC012360.3|AC026741.1	1	1	1	1	0	0	0	1	1	0	1	1	1	1	1	0	1	1	1	1	1	1	1	0	1	1	0	1	1	1	0	1	1	1	0	1	0	0	1	0	1	0	1	0	1	1	1	1	1
AC012360.3|CEP83-DT	0	1	1	1	1	0	0	0	1	0	1	1	0	0	1	0	1	1	0	1	1	1	1	0	0	1	1	1	1	1	0	1	0	0	0	1	0	1	0	0	1	1	1	1	0	0	1	1	0
AC012360.3|MANCR	0	1	1	1	1	0	1	0	1	0	1	1	0	1	1	0	1	1	0	0	1	0	1	1	0	1	1	0	1	0	0	1	1	1	1	1	1	1	1	0	1	1	1	1	1	0	1	1	1
AC012360.3|C8orf49	0	0	0	0	1	0	0	0	1	0	0	1	0	1	1	0	1	0	1	0	0	0	1	0	0	0	0	0	1	0	0	0	1	1	1	1	1	1	1	0	1	1	1	1	0	0	1	1	0
AC012360.3|LINC00578	0	1	1	0	1	0	0	0	0	1	1	1	1	0	1	0	1	1	1	1	0	0	1	0	1	1	0	0	1	0	0	0	0	1	0	0	1	0	1	0	0	0	1	0	0	0	1	1	0
AC012360.3|LINC02561	1	1	0	1	1	1	1	0	1	1	1	0	1	1	1	0	1	1	1	1	1	1	1	1	1	0	1	1	1	1	1	0	1	0	1	1	1	1	1	1	1	1	1	0	0	1	0	1	0
AC012360.3|LINC01063	0	1	0	0	1	1	0	0	0	0	1	1	0	0	0	0	0	0	0	0	1	0	1	0	0	1	1	0	1	0	0	0	0	0	0	1	0	0	1	0	1	1	1	0	0	0	0	0	0
AC012360.3|CHKB-DT	0	1	0	0	0	0	0	0	0	0	1	0	0	1	0	0	1	0	0	0	0	0	1	0	0	1	0	0	1	0	0	0	0	0	1	1	0	0	0	0	1	1	0	1	0	0	0	0	0
AC012360.3|LINC01564	1	1	0	0	0	1	0	0	1	1	1	0	0	0	0	0	0	1	0	1	1	1	1	1	0	0	1	1	1	1	1	0	0	0	1	1	1	0	1	0	1	1	1	0	0	1	0	1	0
AC012360.3|LINC00460	1	1	1	1	1	0	1	1	1	0	1	1	0	1	0	0	1	0	0	1	1	1	1	1	0	1	1	1	1	0	0	1	1	0	1	1	1	0	1	1	1	1	1	1	1	0	0	1	1
AC012360.3|MINCR	0	0	0	0	0	0	0	0	1	0	1	0	0	0	0	0	1	0	0	0	1	0	1	0	0	0	0	0	1	0	0	0	0	0	1	0	0	0	1	0	1	1	0	0	0	0	1	0	0
AC012360.3|AC134312.5	0	1	0	0	1	0	1	0	0	0	1	1	0	1	1	0	1	1	0	0	0	0	1	0	0	0	0	0	1	0	0	1	1	0	0	0	0	0	1	0	0	0	0	1	0	0	1	1	0
AC012360.3|LINC02381	0	0	1	0	0	0	0	0	0	0	1	0	0	1	1	0	1	0	0	1	0	0	1	0	0	0	0	0	0	1	0	0	0	0	0	1	1	0	1	0	0	0	1	0	0	0	1	1	0
AC012360.3|ZEB1-AS1	1	1	0	1	1	1	0	0	1	1	1	0	0	1	1	0	1	0	1	1	1	1	1	0	1	0	1	1	1	0	0	1	1	0	1	1	1	1	1	1	1	1	1	0	0	0	0	1	0
AC012360.3|AC116903.2	0	1	1	1	1	1	1	0	1	0	1	0	1	1	1	0	1	1	1	0	0	0	1	0	1	0	0	0	1	1	0	0	1	0	1	1	1	1	1	0	1	1	0	0	1	1	0	1	0
AC012360.3|AC021218.1	0	0	1	0	0	0	0	0	1	0	1	1	1	1	0	0	0	0	1	0	0	0	1	0	0	0	0	0	1	1	0	1	0	1	1	1	1	0	1	1	1	0	1	1	0	0	1	1	1
AC012360.3|LINC02389	0	1	1	1	1	0	0	0	1	0	1	1	1	1	1	1	1	1	1	0	0	0	1	0	0	1	1	0	1	1	0	1	1	1	1	1	1	1	1	1	1	1	1	1	1	1	1	1	1
AC012360.3|LINC00942	1	1	1	1	0	1	1	0	1	1	1	0	1	0	1	1	0	1	0	1	1	1	1	1	1	0	1	1	1	1	1	1	1	1	1	1	1	1	1	1	1	0	1	0	0	0	0	1	0
AC012360.3|LINC02100	1	1	1	1	0	1	0	1	1	0	1	1	0	1	0	0	1	0	1	1	1	0	1	0	1	1	1	1	1	1	0	0	1	1	1	0	1	1	1	1	1	0	0	1	0	1	1	1	1
AC012360.3|LINC00592	0	1	1	0	0	0	0	1	0	0	1	1	0	1	1	0	1	0	1	0	0	0	1	0	0	0	0	0	0	0	0	1	0	0	1	1	0	0	1	1	1	0	1	1	0	1	1	0	1
AC012360.3|MIR193BHG	0	1	0	0	1	0	1	0	0	0	1	0	0	1	0	0	1	0	0	0	0	0	1	0	0	1	0	0	1	0	0	1	0	0	0	1	1	0	0	0	1	1	0	1	0	0	0	0	0
AC012360.3|AC020922.3	1	1	1	1	1	0	0	1	1	1	1	1	1	1	1	0	1	1	1	0	0	1	1	1	0	0	0	0	1	1	0	1	1	0	1	1	1	1	1	0	1	1	0	1	1	1	1	1	1
AC012360.3|LINC01615	0	1	1	1	1	0	1	0	0	0	1	1	0	1	0	0	1	0	0	0	1	0	1	0	0	1	0	0	1	0	0	1	1	0	1	1	1	0	0	1	1	1	0	1	1	0	1	0	0
AC012360.3|FAM225A	0	1	0	0	0	0	0	0	0	0	1	1	0	1	0	0	1	0	0	0	0	0	1	0	0	0	0	0	1	0	0	0	1	0	1	1	1	0	1	0	1	1	1	1	0	0	1	1	0
AC012360.3|AC082651.3	0	1	1	1	1	0	0	1	0	0	1	1	0	1	0	0	1	0	1	0	0	0	1	1	0	0	0	0	1	0	0	1	0	0	0	1	1	0	0	0	1	1	1	1	0	0	0	0	0
AC012360.3|AL031985.3	0	1	1	0	1	1	1	1	1	1	1	1	1	1	1	1	1	1	1	1	1	1	1	1	0	1	1	1	1	1	0	1	1	0	0	1	0	1	1	1	1	1	0	1	1	1	1	1	1
AC012360.3|AC019205.1	0	1	1	0	1	0	0	0	1	0	1	1	0	1	0	0	1	0	1	0	1	0	1	0	0	1	0	0	1	0	0	1	1	0	1	1	1	0	1	0	1	1	0	0	1	0	0	1	1
AC012360.3|AC105053.1	0	1	1	0	1	0	0	1	1	0	1	1	1	1	1	0	1	1	1	0	0	0	1	0	0	1	0	0	1	1	0	1	1	1	1	1	1	1	1	1	1	1	1	1	1	1	1	1	1
AC012360.3|AC022558.2	0	1	0	0	0	0	0	0	1	0	1	1	0	0	0	0	1	0	1	0	0	0	1	0	0	0	0	0	1	0	0	0	1	0	0	1	1	0	1	0	1	1	0	1	0	0	1	1	0
AC012360.3|HOTAIR	0	1	1	0	0	0	0	1	0	0	0	1	0	1	0	0	1	0	1	0	0	0	0	0	0	0	0	0	0	0	0	1	1	0	0	1	0	1	1	0	0	0	0	1	0	0	1	0	0
AC012360.3|LINC02195	1	1	1	0	0	0	0	0	0	0	1	1	0	0	1	0	1	1	1	1	1	0	1	0	1	1	1	0	1	1	0	0	1	1	0	1	1	1	1	1	1	0	0	1	0	1	1	1	1
AC012360.3|GASAL1	0	1	0	1	1	0	0	1	0	0	1	1	0	1	0	0	1	0	1	0	0	0	1	0	0	0	0	0	1	0	0	0	0	0	1	1	1	0	0	0	0	1	1	0	0	0	0	0	0
AC012360.3|TBX5-AS1	0	1	0	0	0	0	0	0	1	0	1	1	1	1	1	0	1	0	1	1	0	0	1	0	0	1	0	0	1	0	0	0	1	0	0	1	1	0	1	0	0	0	0	1	1	0	1	1	0
AC012360.3|LINC01137	0	1	1	0	0	0	0	0	0	0	1	1	0	1	0	0	1	0	1	0	0	0	1	0	0	1	0	0	1	0	0	1	0	0	1	1	1	0	1	0	1	1	1	1	0	0	0	0	0
AC012360.3|SMIM25	1	1	1	0	1	0	1	0	0	0	1	1	0	1	0	0	1	1	0	1	1	0	1	0	0	1	1	0	1	1	0	0	1	0	0	1	1	0	0	1	1	0	0	1	0	0	1	0	0
AC012360.3|AC078788.1	1	1	1	1	1	0	1	0	1	0	1	1	0	1	1	0	1	1	1	1	1	1	1	1	1	1	1	1	1	0	0	1	1	1	1	1	0	1	0	0	1	1	0	1	0	0	1	1	1
AC012360.3|MAN1B1-DT	0	1	1	1	1	1	0	1	1	0	1	1	0	1	1	0	0	1	0	1	1	1	1	1	0	0	0	0	1	0	0	0	1	1	1	1	1	0	1	0	1	1	1	1	0	0	1	0	0
AC012360.3|AL365203.2	0	0	0	0	1	0	0	0	1	0	1	1	0	1	1	0	1	0	1	0	1	0	1	0	0	0	0	0	1	0	1	1	1	0	1	0	1	0	1	0	1	0	0	1	0	0	1	0	0
AC012360.3|KCNMB2-AS1	1	1	0	0	1	0	0	0	1	0	1	1	0	0	0	0	1	1	1	0	1	0	1	0	0	0	0	0	1	0	1	0	1	1	1	1	0	0	0	0	1	0	1	0	1	0	1	0	0
AL590644.1|FENDRR	0	0	0	0	0	0	0	0	0	0	0	0	0	0	1	0	0	0	1	1	0	0	0	0	0	0	0	0	0	1	0	0	1	0	0	0	0	1	0	0	0	0	1	0	0	0	0	1	0
AL590644.1|AC117394.2	0	1	1	1	1	1	0	0	0	0	0	1	1	0	1	0	0	0	1	1	1	1	0	1	1	0	1	1	1	1	0	0	1	1	0	0	0	1	0	0	0	0	1	0	1	0	0	1	1
AL590644.1|AC002451.1	0	0	0	0	0	0	0	0	0	0	0	0	1	0	1	0	1	0	0	1	1	0	1	0	0	0	0	0	0	1	0	0	1	0	0	0	0	1	0	0	0	0	1	0	0	0	0	1	0
AL590644.1|ADAMTS9-AS2	1	1	1	0	0	1	1	1	1	1	0	1	1	1	1	1	1	1	1	1	1	1	1	0	1	1	1	0	0	1	1	0	1	1	1	0	1	1	1	1	0	1	1	1	1	1	1	1	1
AL590644.1|PICART1	0	0	1	1	1	1	0	0	0	0	0	1	0	0	1	0	1	0	0	1	1	0	1	1	0	1	0	0	1	1	0	1	1	0	0	0	0	0	0	0	0	1	0	1	1	0	0	1	1
AL590644.1|AL139246.3	0	1	1	0	0	0	0	1	1	1	0	1	1	1	1	1	1	1	1	1	1	1	0	1	1	1	1	1	1	1	1	1	1	1	0	0	1	1	1	1	1	0	1	1	1	1	1	1	1
AL590644.1|AC104653.1	1	1	0	0	0	0	0	1	1	1	0	1	1	0	1	0	1	1	0	1	1	1	1	1	1	1	1	0	1	1	1	0	1	1	0	0	1	1	1	1	0	1	1	1	1	1	1	1	1
AL590644.1|AC012668.3	0	0	0	0	0	1	0	0	0	0	0	0	1	1	0	0	1	0	1	1	1	0	1	0	1	0	1	1	0	1	1	0	1	0	0	0	1	1	0	0	0	0	1	1	1	0	0	1	1
AL590644.1|AL035258.1	0	1	0	0	1	1	0	1	1	1	0	0	1	1	1	1	0	1	1	1	0	1	0	1	1	1	1	0	1	1	1	1	1	1	1	0	0	1	1	0	1	0	1	0	1	1	1	1	0
AL590644.1|AL356056.2	0	0	0	0	0	0	0	0	0	0	0	0	0	0	1	0	0	0	0	1	0	0	0	0	0	0	0	0	0	1	0	0	1	0	0	0	0	1	0	0	0	0	1	0	0	0	0	1	0
AL590644.1|DEPDC1-AS1	1	1	1	1	1	1	0	0	0	1	0	1	1	1	1	0	1	0	1	1	1	1	1	1	1	1	1	1	1	1	0	0	1	1	1	0	1	1	1	1	1	1	1	1	1	1	1	1	1
AL590644.1|STK4-AS1	1	0	0	1	1	0	1	0	0	0	0	0	1	0	1	0	0	1	0	1	1	0	0	0	1	0	1	1	1	1	0	0	1	0	0	0	0	0	0	0	0	1	1	1	1	0	0	1	0
AL590644.1|AL356417.2	1	0	0	0	0	0	1	0	0	0	0	1	1	1	1	0	1	0	1	1	1	0	1	0	1	1	1	1	0	1	1	0	1	1	0	0	1	1	1	0	0	0	1	1	1	0	1	1	0
AL590644.1|AC079160.1	1	0	0	0	0	0	0	0	0	0	0	0	1	0	1	0	0	0	1	0	1	1	0	0	1	0	0	1	0	1	1	0	1	0	0	0	0	1	0	0	0	0	1	0	0	0	0	1	0
AL590644.1|HNF1A-AS1	0	0	0	0	1	0	0	0	0	1	0	0	1	0	1	0	1	0	1	1	1	0	0	1	1	0	0	0	0	1	1	0	1	1	0	0	0	1	1	0	0	0	1	0	0	0	0	1	1
AL590644.1|VWA8-AS1	1	1	0	1	1	1	1	0	1	1	1	0	1	0	1	1	1	1	1	1	1	0	1	1	1	0	1	1	1	1	1	0	1	0	1	1	0	1	1	0	1	0	1	0	0	0	0	1	1
AL590644.1|LINC02561	1	0	0	0	1	1	0	0	1	1	1	0	1	0	1	0	1	1	1	1	1	1	0	1	1	0	1	1	1	1	1	0	1	0	0	0	1	1	1	0	0	0	1	0	0	0	0	1	0
AL590644.1|AF127936.1	1	1	1	0	0	0	1	1	0	1	1	1	1	0	1	1	1	1	1	1	1	1	1	1	1	1	1	1	1	1	1	0	1	1	0	1	1	1	1	1	0	1	1	1	1	0	1	1	1
AL590644.1|AL049775.2	0	1	1	1	1	1	0	0	1	1	1	1	0	1	1	1	1	0	1	0	1	0	1	1	1	1	1	1	1	1	1	1	1	1	0	0	1	1	0	0	1	1	1	1	1	0	0	1	1
AL590644.1|LINC01143	1	1	1	1	1	1	1	1	1	1	0	1	1	1	1	1	1	1	1	1	1	1	0	0	1	1	1	1	1	1	1	1	1	1	0	1	0	1	0	1	1	1	1	1	1	0	1	1	1
AL590644.1|PLA2G4E-AS1	0	0	1	1	1	1	1	1	0	0	1	1	0	1	1	1	1	0	1	0	1	1	0	0	0	0	1	0	0	0	1	1	1	0	0	0	1	0	0	0	1	1	1	1	1	1	0	1	0
AL590644.1|LINC00460	0	0	1	1	1	0	0	0	0	0	0	1	0	1	0	0	1	0	0	1	1	1	1	0	0	0	0	0	0	0	0	1	1	0	0	0	1	0	0	0	0	0	1	1	1	0	0	1	0
AL590644.1|PRR26	0	0	0	0	0	0	0	0	0	0	0	0	1	0	1	0	1	0	1	1	1	0	1	0	1	0	0	0	0	1	1	0	1	1	0	0	0	1	1	0	0	0	1	0	1	0	1	1	1
AL590644.1|SEMA3B-AS1	0	0	0	0	0	0	0	0	0	0	0	0	1	0	1	0	0	1	0	1	1	0	0	0	1	0	0	0	0	1	1	0	1	0	0	0	0	1	0	0	0	0	1	0	1	0	0	1	0
AL590644.1|AL049775.1	1	1	1	0	1	1	1	0	1	1	1	1	0	1	1	0	1	1	1	1	1	0	1	1	1	1	1	1	1	1	0	1	1	0	1	0	1	0	0	0	1	1	1	1	1	0	0	1	1
AL590644.1|LINC02551	1	1	1	1	1	1	1	0	0	0	1	1	0	1	1	1	1	1	1	1	1	0	1	1	1	1	0	1	1	1	0	1	1	1	0	0	0	1	0	0	0	1	1	1	1	0	0	1	1
AL590644.1|LINC00942	0	0	0	0	0	0	0	0	0	0	0	0	0	0	1	0	0	0	0	1	1	0	0	0	0	0	0	0	0	1	0	0	1	0	0	0	0	1	0	0	0	0	1	0	0	0	0	1	0
AL590644.1|LINC02408	1	1	1	0	1	1	1	0	0	1	1	1	1	1	1	1	1	1	1	1	1	1	1	0	1	1	1	1	1	1	0	0	1	1	0	0	1	1	1	0	1	0	1	1	1	1	1	1	1
AL590644.1|LINC02367	1	0	0	0	1	1	0	0	1	1	0	0	1	0	1	1	1	1	1	1	1	1	0	1	1	1	1	1	0	1	1	1	1	0	0	1	0	1	0	1	0	0	1	0	1	1	0	1	1
AL590644.1|LINC02100	0	0	1	1	0	0	0	0	0	0	0	1	0	0	0	0	1	0	0	1	1	0	0	0	1	0	0	1	0	1	0	0	0	0	0	0	0	1	0	0	0	0	1	0	0	0	0	1	0
AL590644.1|MIR29B2CHG	0	0	0	0	0	0	0	0	0	0	0	0	1	0	1	0	1	0	1	1	0	0	0	0	1	0	0	0	0	1	1	0	1	0	0	0	1	1	0	0	0	0	1	0	0	0	0	1	0
AL590644.1|LEF1-AS1	0	0	0	0	0	0	0	0	0	0	0	0	1	0	1	0	0	0	0	1	0	0	0	0	0	0	0	0	0	1	0	0	1	0	0	0	0	1	0	0	0	0	1	0	0	0	0	1	0
AL590644.1|LINC01686	0	0	0	0	0	0	0	0	0	0	0	0	1	0	1	0	1	0	0	1	1	0	0	0	1	0	0	0	0	1	1	0	1	0	0	0	0	1	0	0	0	0	1	1	0	0	0	1	0
AL590644.1|AL450322.2	0	0	0	0	0	0	0	0	0	0	0	0	0	0	1	0	1	0	1	1	0	0	1	0	0	0	0	0	0	1	0	0	1	0	0	0	1	0	0	0	0	0	1	1	0	0	0	1	0
AL590644.1|AP005233.1	1	1	1	1	1	1	0	1	1	1	1	1	1	1	1	0	1	1	1	1	1	1	1	0	1	1	1	1	1	1	1	1	1	1	1	1	1	1	1	1	0	0	1	1	1	1	1	1	1
AL590644.1|OBSCN-AS1	1	1	0	1	1	1	0	0	1	1	0	0	1	0	1	0	1	1	1	1	1	1	1	1	1	0	1	1	0	1	1	1	1	0	0	1	1	1	0	1	0	1	1	0	1	1	1	1	1
AL590644.1|AC063948.1	1	0	0	0	0	0	0	0	1	1	0	0	1	0	1	0	0	0	1	1	1	0	0	0	1	0	0	1	1	1	1	0	1	1	0	1	0	1	0	0	0	0	1	0	0	0	0	1	1
AL590644.1|AC131009.1	0	0	0	0	0	0	1	0	0	0	0	0	0	0	1	0	1	0	0	0	1	0	1	0	0	0	0	0	0	0	1	0	1	0	0	0	0	1	0	0	0	0	1	0	0	0	0	0	0
AL590644.1|IFNG-AS1	0	0	0	0	0	0	0	0	0	1	0	0	1	0	1	0	1	0	1	1	1	0	1	0	1	0	1	0	0	1	1	0	1	1	0	0	0	1	0	0	0	0	1	1	1	0	0	1	1
AL590644.1|LINC01082	0	0	0	0	0	0	0	0	0	0	0	0	1	0	1	0	0	0	1	1	0	0	0	0	0	0	0	0	0	1	1	0	1	0	0	0	0	1	0	0	0	0	1	0	0	0	0	1	0
AL590644.1|NRIR	0	0	0	0	0	0	0	0	0	0	0	0	0	0	1	0	1	0	1	1	0	0	1	0	1	0	0	0	0	0	0	0	1	1	0	0	1	1	0	0	0	0	0	1	0	0	0	1	0
AL590644.1|AL135999.3	0	0	0	0	0	0	0	0	0	0	0	0	0	0	1	0	0	0	1	1	0	0	0	0	0	0	0	0	0	1	0	0	1	0	0	0	0	1	0	0	0	0	1	0	0	0	0	1	0
AC011483.1|FAM157C	1	0	1	1	0	1	0	0	1	1	0	0	0	0	0	0	0	1	0	1	1	0	0	0	1	1	1	0	1	1	0	1	0	0	1	0	1	0	1	1	0	0	1	0	0	0	0	0	0
AC011483.1|KDM7A-DT	1	1	1	1	1	1	0	0	1	0	1	1	0	0	1	0	0	1	1	1	1	1	1	1	0	1	1	0	1	1	0	0	0	0	1	0	0	0	1	0	0	1	0	1	1	0	1	0	0
AC011483.1|MMP25-AS1	1	0	1	1	0	1	1	1	1	1	0	1	1	0	0	1	0	1	0	1	1	1	0	1	1	1	1	1	1	1	0	1	1	0	0	0	0	1	1	1	0	0	0	1	1	1	1	1	1
AC011483.1|AL592166.1	1	0	1	0	0	1	1	0	1	1	0	0	0	0	0	0	0	1	0	1	1	0	0	0	1	1	1	1	1	1	0	0	0	0	0	0	0	0	1	1	0	0	0	0	0	0	1	0	0
AC011483.1|MELTF-AS1	1	0	0	0	0	1	1	1	1	1	0	1	0	0	0	1	0	1	0	1	1	0	0	0	1	1	1	1	1	1	0	1	1	1	0	1	0	1	1	1	0	0	0	0	0	0	0	0	0
AC011483.1|AC011446.1	0	0	0	0	0	0	0	0	1	0	0	0	0	0	0	0	0	1	0	1	1	0	0	0	1	1	1	0	1	1	0	0	0	0	0	0	0	0	1	1	0	0	0	0	0	0	0	0	0
AC011483.1|AC092803.2	1	0	0	1	0	1	1	0	1	1	0	0	0	0	0	1	0	1	0	1	1	1	0	0	1	1	1	1	1	1	0	1	0	1	0	0	1	1	1	1	0	0	0	1	1	0	1	0	0
AC011483.1|SNHG3	0	0	0	0	0	1	0	0	1	0	0	1	0	0	0	0	0	1	0	1	1	0	0	0	0	1	1	0	0	1	0	0	0	0	0	0	0	0	0	0	0	0	0	0	0	0	0	0	0
AC011483.1|AATBC	1	1	1	0	0	1	1	1	1	1	1	1	1	0	0	1	1	1	1	1	1	1	1	1	1	1	1	1	1	1	1	1	0	0	1	1	1	1	1	1	0	0	1	1	1	0	0	0	1
AC011483.1|U62317.1	0	1	0	1	1	0	1	1	0	0	1	0	0	0	0	0	1	0	0	1	1	0	1	1	1	1	1	0	1	0	0	0	0	0	1	0	0	0	0	1	0	0	0	1	0	0	0	0	0
AC011483.1|LINC00958	0	1	1	0	0	1	0	1	0	0	0	0	0	0	0	0	0	0	0	1	0	0	0	1	0	1	1	0	0	1	0	0	0	0	0	0	0	0	0	0	0	0	0	1	0	0	0	0	1
AC011483.1|AC092115.3	1	0	1	0	0	1	1	0	1	1	0	1	0	0	0	0	0	1	0	1	1	0	1	0	1	1	1	0	1	1	0	1	0	0	0	0	0	0	1	0	0	0	1	1	0	0	0	0	0
AC011483.1|PAXIP1-AS1	1	0	0	1	0	1	1	0	1	1	0	0	1	0	1	1	0	1	0	1	1	1	1	1	1	1	1	1	1	1	1	0	1	0	1	1	0	1	1	1	0	0	1	1	0	0	1	0	0
AC011483.1|AP002336.2	1	0	1	0	1	1	0	0	0	1	0	1	0	0	0	0	1	1	0	1	1	0	0	0	1	1	1	0	0	1	0	1	0	0	0	0	0	0	0	0	0	0	0	1	1	0	0	0	0
AC011483.1|AC112484.1	1	0	1	1	0	1	1	1	1	1	1	0	1	0	0	1	0	1	1	1	1	1	0	1	1	1	1	1	1	1	1	1	0	0	0	1	0	0	1	1	0	0	0	0	1	0	1	0	1
AC011483.1|AC004847.1	0	0	1	0	0	0	0	0	1	1	0	1	0	0	0	0	0	1	0	1	1	0	1	0	1	1	1	0	0	1	0	0	0	0	0	0	0	0	1	1	0	0	0	1	0	0	1	0	0
AP000866.2|FENDRR	1	0	1	0	0	1	0	1	0	1	0	0	0	0	1	1	1	1	1	1	1	1	1	0	1	0	1	0	1	1	1	0	1	0	1	0	1	1	1	0	0	0	1	0	0	0	1	0	0
AP000866.2|AC068473.3	0	0	1	1	1	1	1	1	0	1	0	1	1	1	1	1	1	1	1	1	1	1	0	1	1	1	1	1	0	1	1	1	1	0	1	0	1	1	1	1	1	0	1	0	1	1	0	1	1
AP000866.2|MSC-AS1	1	1	0	0	1	0	1	0	0	1	0	0	0	0	0	0	1	1	0	1	1	0	1	1	1	0	1	1	1	1	1	0	1	0	0	0	1	0	0	0	0	1	1	0	0	0	0	1	0
AP000866.2|AL035258.1	1	1	0	0	1	1	0	1	1	1	0	0	1	1	1	1	0	1	1	1	1	1	0	1	1	1	1	1	1	1	1	1	1	1	1	0	0	1	1	0	1	0	1	0	1	1	1	1	1
AP000866.2|AL356056.2	1	1	1	1	0	1	1	1	0	0	1	1	0	1	0	1	0	1	0	1	1	1	1	1	1	1	1	1	1	1	0	0	1	1	0	1	1	1	1	0	0	1	1	1	1	1	0	0	1
AP000866.2|TRG-AS1	1	1	1	0	1	0	0	1	1	1	1	1	0	1	1	1	1	1	1	1	1	1	1	1	1	1	1	1	1	1	0	1	1	1	0	1	1	1	1	1	0	0	0	1	1	1	1	1	1
AP000866.2|AC005920.1	0	0	0	0	0	0	0	0	0	0	0	0	0	0	0	0	1	1	0	0	1	0	0	1	0	0	1	1	1	0	0	0	0	0	0	0	0	0	0	0	0	0	0	1	0	0	0	0	0
AP000866.2|DLG1-AS1	1	1	1	1	1	1	1	1	1	1	1	0	1	0	0	1	0	1	0	1	1	1	1	1	1	1	1	1	1	0	0	1	1	1	1	1	0	1	1	1	1	1	1	1	1	1	0	0	1
AP000866.2|AC026741.1	1	0	0	1	0	0	0	1	0	0	0	0	0	0	0	0	1	1	0	0	1	1	0	0	0	1	1	1	1	1	0	0	1	0	0	0	0	0	1	0	0	0	0	0	0	0	0	0	1
AP000866.2|CEP83-DT	1	0	0	0	0	0	0	0	0	1	0	1	0	0	0	0	0	1	0	1	1	0	0	1	0	1	1	1	1	0	0	0	0	0	0	0	0	0	0	0	0	0	0	0	0	0	0	0	0
AP000866.2|MANCR	0	1	0	1	1	0	1	0	1	1	1	1	0	1	0	0	1	1	0	0	1	0	1	1	0	1	1	1	1	0	0	1	0	0	1	0	1	0	0	0	0	1	1	1	1	0	0	0	0
AP000866.2|LINC00578	0	0	0	0	0	0	0	0	0	1	0	0	0	0	0	0	0	1	0	1	1	0	1	0	0	1	1	0	1	0	0	0	0	0	0	0	0	0	0	0	0	0	1	0	0	0	0	0	0
AP000866.2|AC079160.1	1	0	0	1	0	1	1	1	0	1	0	1	1	1	1	1	1	1	1	1	1	1	1	1	1	0	1	1	1	1	1	1	1	1	1	1	0	1	1	1	0	0	0	1	1	1	0	1	1
AP000866.2|LINC02561	1	1	0	1	1	1	1	0	1	1	1	0	1	1	0	0	1	1	1	1	1	1	1	1	1	0	1	1	1	1	1	0	1	0	1	1	1	1	1	1	1	1	1	0	0	1	0	1	0
AP000866.2|LINC01564	1	1	0	0	0	1	0	0	0	1	1	0	0	0	0	0	0	1	0	1	1	1	0	1	0	0	1	1	1	1	1	0	0	0	0	1	0	0	1	0	1	1	1	0	0	0	0	1	0
AP000866.2|AP002518.2	0	0	0	1	0	0	1	0	1	1	0	1	0	1	0	0	1	1	0	0	1	0	1	1	0	1	1	1	1	1	0	1	1	0	1	0	1	1	1	1	0	1	1	1	1	0	0	0	1
AP000866.2|PLA2G4E-AS1	0	1	1	1	1	1	1	1	1	0	1	1	0	1	0	1	1	1	1	0	1	1	1	1	0	0	1	1	1	0	1	1	1	0	1	1	1	0	0	1	1	1	0	1	1	1	1	1	1
AP000866.2|LINC00891	1	0	0	1	0	0	0	1	0	1	1	0	0	1	0	0	1	1	0	0	1	0	1	1	0	1	1	1	1	1	0	0	1	0	0	0	0	0	1	1	0	0	1	1	1	0	0	0	1
AP000866.2|LINC00460	1	1	1	1	1	0	1	1	0	0	1	1	0	1	0	0	1	0	0	1	1	1	1	1	0	1	1	1	1	0	0	1	1	0	1	1	1	0	0	1	0	0	1	1	1	0	0	1	1
AP000866.2|SBF2-AS1	1	0	0	0	1	0	0	1	0	1	0	0	0	0	0	0	1	0	0	0	1	1	1	1	1	0	1	1	1	1	0	1	0	0	0	1	0	0	0	0	0	0	0	1	0	0	0	0	1
AP000866.2|ZEB1-AS1	1	0	0	1	0	0	0	0	0	1	0	0	0	0	1	0	0	0	0	1	1	1	0	1	1	0	1	1	1	0	0	0	1	0	0	0	0	0	0	1	0	1	1	0	0	0	0	1	0
AP000866.2|AC116903.2	0	0	0	0	0	0	1	0	1	1	0	0	0	1	0	0	1	1	0	0	1	0	0	1	0	0	1	1	1	0	0	0	1	0	1	0	0	0	0	0	0	0	0	0	1	0	0	0	0
AP000866.2|LINC00322	1	0	1	1	0	1	0	0	0	1	1	1	0	1	0	0	1	1	1	1	1	0	1	1	0	1	1	1	1	0	0	0	1	0	1	0	1	1	1	0	1	0	1	1	0	0	0	0	0
AP000866.2|AL049775.1	1	1	1	1	1	1	1	0	1	1	1	1	0	1	1	0	1	1	1	1	1	1	1	1	1	1	1	1	1	0	0	1	1	0	1	0	1	0	0	0	1	1	1	1	1	1	0	1	1
AP000866.2|LINC02389	1	0	0	1	0	0	0	0	0	1	0	0	0	1	0	0	1	1	0	0	1	0	1	1	0	1	1	1	1	1	0	1	1	0	0	0	0	0	1	1	0	0	0	1	0	0	0	0	1
AP000866.2|LINC00942	1	1	1	1	0	1	1	0	1	1	1	0	1	0	1	1	0	1	0	1	1	1	1	1	1	0	1	1	1	1	1	0	1	0	1	1	1	1	1	1	0	0	0	0	0	0	0	0	0
AP000866.2|LINC02100	1	1	1	1	0	1	0	1	0	0	0	1	0	1	0	0	1	0	0	1	1	0	1	1	1	1	1	1	1	1	0	0	1	1	0	0	1	1	1	1	0	0	0	1	0	0	0	1	1
AP000866.2|AC120114.1	1	0	0	1	0	1	0	0	0	1	0	0	0	0	0	0	0	1	0	1	1	0	0	1	1	1	1	1	1	1	0	1	1	0	0	0	0	0	0	0	0	0	1	1	0	0	0	0	1
AP000866.2|H1FX-AS1	1	0	0	1	0	1	0	0	0	1	1	0	0	0	0	0	1	1	0	1	1	0	0	1	1	1	1	1	1	1	0	1	1	0	0	0	1	0	0	1	0	0	0	1	1	0	0	0	0
AP000866.2|AC020922.3	1	0	0	1	0	0	0	1	0	1	1	0	1	0	0	0	0	1	1	0	1	1	1	1	0	0	1	1	1	1	0	1	1	0	1	0	0	0	1	0	0	0	0	1	1	0	0	0	1
AP000866.2|LINC01615	0	1	0	1	1	0	1	0	0	0	1	1	0	1	0	0	1	0	0	0	1	0	0	0	0	1	1	1	1	0	0	1	1	0	1	0	1	0	0	1	0	1	0	1	1	0	0	0	0
AP000866.2|AL031985.3	0	0	0	0	1	1	1	0	0	1	0	1	0	0	1	1	1	1	0	0	1	1	0	1	0	1	1	1	1	1	0	1	1	0	0	0	0	1	0	1	0	0	0	1	1	0	1	0	1
AP000866.2|AC019205.1	0	0	0	0	0	0	0	0	0	0	0	0	0	1	0	0	0	0	0	0	1	0	0	1	0	1	1	0	1	0	0	0	1	0	0	0	0	0	0	0	0	0	0	0	1	0	0	0	1
AP000866.2|AC105053.1	0	0	0	0	0	0	0	0	0	0	0	0	0	1	0	0	1	1	0	0	1	0	1	0	0	0	1	1	1	0	0	0	1	0	0	0	0	0	0	0	0	0	0	1	1	0	0	0	1
AP000866.2|AC009407.1	1	1	1	1	0	1	1	1	1	1	0	1	0	1	0	0	1	1	0	1	1	1	1	1	0	0	1	0	1	1	0	1	1	0	1	1	1	1	1	1	1	1	1	1	1	0	0	1	0
AP000866.2|HCG9	1	0	1	1	0	1	1	1	1	1	1	1	0	0	0	0	1	1	1	1	1	1	1	1	1	1	1	1	1	1	0	1	1	0	0	0	0	1	1	1	0	1	0	1	0	1	1	1	1
AP000866.2|CASC15	1	0	0	0	1	1	0	0	1	1	1	1	0	0	0	1	1	1	0	1	1	1	0	1	1	1	1	1	1	1	1	1	1	0	0	0	0	1	1	0	0	0	1	1	1	0	0	0	0
AP000866.2|LINC01686	1	0	1	1	1	1	1	1	1	1	1	1	1	1	1	1	1	1	0	1	1	1	1	1	1	1	1	1	1	1	1	1	1	1	0	1	0	1	1	0	0	0	1	1	0	1	1	0	1
AP000866.2|LINC02195	1	0	1	0	0	0	0	0	0	0	1	1	0	0	0	0	1	1	0	0	1	0	1	1	1	1	1	0	1	1	0	0	1	1	0	0	0	1	1	1	0	0	0	1	0	0	1	0	1
AP000866.2|AL359715.1	1	0	1	1	1	1	0	1	1	1	0	1	0	1	1	0	0	1	1	1	1	0	0	1	1	1	1	1	1	1	1	0	1	0	1	0	0	1	1	1	0	0	1	1	1	1	0	0	1
AP000866.2|AC009955.1	1	0	1	1	0	0	0	0	0	1	0	1	0	1	0	0	1	1	0	1	1	0	0	0	0	0	1	1	1	1	0	0	1	0	1	0	0	1	0	1	0	1	1	1	1	0	0	1	0
AP000866.2|LINC01405	0	1	1	1	1	0	1	0	1	0	1	1	0	1	0	0	1	0	1	1	1	0	1	1	0	0	1	1	1	1	0	0	1	0	1	1	0	0	1	1	1	1	1	1	1	0	0	1	1
AP000866.2|SMIM25	1	0	0	0	1	0	0	0	0	1	1	1	0	1	0	0	1	1	0	1	1	0	0	0	0	1	1	0	1	0	0	0	0	0	0	0	0	0	0	1	0	0	0	0	0	0	0	0	0
AP000866.2|AC131009.1	1	1	1	1	1	1	1	0	1	1	1	1	0	1	0	1	1	1	0	0	1	1	1	1	1	1	1	1	1	0	1	1	1	0	1	1	0	1	1	0	0	0	0	1	1	0	0	0	1
AP000866.2|AC078788.1	1	1	1	1	1	0	1	0	1	0	0	1	0	1	0	0	1	1	1	1	1	1	1	1	1	1	1	1	1	0	0	0	1	0	0	1	0	0	0	0	1	0	0	1	0	0	0	0	1
AP000866.2|MAN1B1-DT	0	0	0	1	0	1	0	0	0	1	0	0	0	0	0	0	0	1	0	1	1	1	0	1	0	0	1	1	1	0	0	0	1	0	0	0	0	0	0	0	0	0	1	0	0	0	0	0	0
AP000866.2|LINC01082	1	0	0	0	0	0	0	1	0	1	0	0	1	0	1	1	1	1	1	1	1	1	1	0	1	0	1	0	1	1	1	1	1	0	1	1	0	1	1	1	0	0	1	1	1	1	1	1	0
AP000866.2|AC008632.1	1	1	1	1	1	0	1	1	1	1	1	1	0	1	0	0	1	1	0	1	1	0	0	1	1	1	1	1	1	1	0	1	1	0	0	1	0	0	0	1	0	1	1	1	1	0	0	1	1
AP000866.2|NRIR	0	1	1	1	1	0	0	1	0	1	1	1	0	1	0	1	1	0	1	1	1	1	1	1	1	1	1	1	1	0	0	0	1	1	0	1	1	1	0	1	0	1	0	1	1	1	0	1	1
AP000866.2|AL365203.2	0	0	0	0	1	0	0	0	0	0	0	0	0	1	0	0	1	0	0	0	1	0	0	0	0	0	1	0	0	0	0	1	1	0	0	0	0	0	0	0	0	0	0	1	0	0	0	0	0
AP000866.2|DDX11-AS1	1	0	0	1	0	1	1	0	1	1	0	1	0	1	0	0	1	1	0	1	1	0	1	1	1	1	1	1	1	1	0	1	1	0	0	0	0	0	0	0	0	0	1	1	0	0	0	0	1
AP000866.2|AL135999.3	1	1	1	1	1	1	0	1	1	1	1	1	1	1	1	1	1	0	1	1	1	1	1	1	1	1	1	1	1	1	1	1	1	1	0	1	0	1	1	1	0	0	1	1	1	1	1	0	1
FENDRR|AC127526.2	0	1	0	1	1	0	0	0	1	0	1	0	0	1	0	0	0	0	0	0	0	0	0	1	0	0	0	1	0	0	0	0	0	0	0	1	0	0	0	0	1	0	0	1	0	0	0	0	1
FENDRR|AC117394.2	1	1	1	1	1	1	1	1	1	0	1	1	1	1	1	1	1	1	1	1	1	1	1	1	1	1	1	1	1	1	0	1	1	1	1	1	1	1	0	1	1	1	0	1	1	0	0	1	1
FENDRR|AC069287.3	0	1	0	1	1	0	0	0	0	0	1	0	0	1	0	0	0	0	0	0	0	0	0	1	0	0	0	1	0	0	0	1	0	0	0	1	0	0	0	0	1	0	0	1	0	0	0	0	1
FENDRR|PICART1	0	1	1	1	1	1	1	1	1	0	1	1	1	1	1	1	1	0	0	1	1	1	1	1	1	1	1	1	1	1	0	1	1	1	1	1	0	0	0	1	1	1	0	1	1	0	0	1	1
FENDRR|AC068473.3	0	0	1	1	1	1	1	1	1	0	0	1	1	1	0	0	1	1	0	0	1	1	0	1	1	1	1	1	0	0	0	1	1	1	1	1	1	0	0	1	1	0	1	1	1	1	0	1	1
FENDRR|MSC-AS1	1	1	0	1	1	0	1	0	0	0	1	0	0	0	0	0	1	1	0	1	1	0	0	1	1	0	0	1	1	0	0	0	1	0	0	1	1	0	0	1	1	1	0	0	0	0	0	1	0
FENDRR|AL035258.1	1	1	0	1	1	1	0	1	1	1	0	0	1	1	1	1	0	1	1	1	0	1	0	1	1	1	1	1	1	1	1	1	0	1	1	1	0	1	1	0	1	0	0	0	1	1	1	1	1
FENDRR|AL356056.2	1	1	1	1	1	1	1	0	1	0	1	1	0	1	0	1	0	0	0	1	1	1	0	1	1	1	1	1	1	0	0	0	0	1	0	1	0	0	0	1	1	1	1	1	1	1	0	1	1
FENDRR|TRG-AS1	0	1	1	1	1	0	1	1	1	0	1	1	0	1	0	1	1	0	0	0	1	1	1	1	1	1	1	1	1	0	0	1	1	1	0	1	1	0	1	1	1	1	0	1	1	1	0	1	1
FENDRR|AC005920.1	0	1	0	1	1	0	0	0	1	0	1	1	0	1	0	0	0	0	0	0	0	0	0	1	0	1	0	1	0	0	0	1	0	0	0	1	0	0	0	1	1	0	0	1	0	0	0	0	1
FENDRR|AC090192.2	0	1	0	1	1	0	0	0	1	0	1	0	0	0	0	0	0	0	0	0	0	0	0	1	0	1	0	1	0	0	0	0	0	0	0	1	0	0	0	0	0	0	0	0	0	0	0	0	0
FENDRR|DLG1-AS1	1	1	1	1	1	1	1	1	1	0	1	0	1	1	0	1	0	1	0	1	1	1	0	1	1	1	1	1	1	0	0	1	1	1	1	1	0	1	1	1	1	1	1	1	1	1	0	1	1
FENDRR|AC026741.1	0	1	0	1	1	0	0	0	1	0	0	1	0	1	0	0	0	0	0	0	0	1	0	1	0	1	0	1	1	0	0	1	0	1	0	1	0	0	0	0	1	0	0	0	0	0	0	1	1
FENDRR|CEP83-DT	0	1	0	1	1	0	0	0	0	0	0	1	0	0	0	0	0	0	0	0	1	0	0	1	0	1	1	1	1	0	0	0	0	0	0	1	0	0	0	0	1	0	0	1	0	0	0	0	1
FENDRR|MANCR	0	1	0	1	1	0	1	0	1	0	1	1	0	1	0	0	1	0	0	0	1	0	0	1	0	1	1	1	1	0	0	1	0	0	1	0	1	0	0	0	1	1	1	1	1	0	0	0	1
FENDRR|C8orf49	0	0	0	1	1	0	1	0	1	0	0	0	0	1	0	0	0	0	0	0	0	0	0	1	0	0	0	1	0	0	0	0	0	0	0	1	0	0	0	0	1	0	0	1	0	0	0	0	0
FENDRR|AC079160.1	1	1	0	1	1	1	1	0	1	1	1	1	1	1	0	1	1	1	0	0	1	1	0	1	1	1	1	1	1	1	1	1	1	1	1	1	0	0	0	1	1	1	0	1	1	1	0	1	1
FENDRR|LINC02561	1	1	0	1	1	1	1	0	1	1	1	0	1	1	0	0	1	1	1	1	1	1	0	1	1	0	1	1	1	1	1	0	1	0	1	1	1	1	1	1	1	1	1	0	0	1	0	1	0
FENDRR|AL049775.2	1	1	1	1	1	1	1	0	1	1	1	1	0	1	0	1	1	1	1	0	1	0	1	1	1	1	1	1	1	0	1	1	1	1	1	1	1	1	0	0	1	1	1	1	1	1	0	1	1
FENDRR|LINC01564	0	1	0	1	1	0	0	0	1	1	1	0	0	0	0	0	0	1	0	0	1	1	0	1	0	0	1	1	1	1	1	0	0	0	0	1	0	0	0	0	1	1	1	0	0	0	0	1	0
FENDRR|AP002518.2	0	1	0	1	1	0	1	0	1	0	0	1	0	1	0	0	1	0	0	0	0	0	0	1	0	1	1	1	1	0	0	1	0	1	1	1	0	0	0	1	1	1	1	1	1	1	0	0	1
FENDRR|PLA2G4E-AS1	0	1	1	1	1	1	1	1	1	0	1	1	0	1	0	1	1	0	1	0	1	1	0	1	0	0	1	1	1	0	1	1	1	1	1	1	1	0	0	1	1	1	0	1	1	1	0	1	1
FENDRR|LINC00891	0	1	0	1	1	0	1	0	1	0	1	1	0	1	0	0	0	0	0	0	0	0	0	1	0	1	1	1	1	0	0	1	0	1	0	1	0	0	0	1	1	1	1	1	1	0	0	1	1
FENDRR|LINC00460	1	1	1	1	1	0	1	1	1	0	1	1	0	1	0	0	1	0	0	1	1	1	1	1	0	1	1	1	1	0	0	1	1	0	1	1	1	0	0	1	1	0	1	1	1	0	0	1	1
FENDRR|SEMA3B-AS1	1	1	1	1	1	1	1	1	1	0	0	1	1	1	0	1	0	1	0	0	1	1	0	1	1	1	1	1	1	1	1	1	1	1	1	1	0	1	1	1	1	1	1	1	1	1	1	1	1
FENDRR|SBF2-AS1	0	1	0	1	1	0	1	0	1	0	1	0	0	1	0	0	0	0	0	0	1	1	0	1	0	1	1	1	1	0	0	1	0	0	0	1	0	0	0	0	1	0	0	1	0	0	0	0	1
FENDRR|ZEB1-AS1	0	1	0	1	1	0	0	0	0	0	0	0	0	1	0	0	0	0	0	0	1	1	0	1	1	0	0	1	1	0	0	1	0	0	0	1	0	0	0	1	1	1	1	0	0	0	0	1	0
FENDRR|AC116903.2	0	0	0	1	1	0	1	0	1	0	1	0	0	1	0	0	0	0	0	0	0	0	0	1	0	0	0	1	0	0	0	0	0	0	1	1	0	0	0	0	1	1	0	0	1	1	0	1	1
FENDRR|LINC00322	0	1	0	1	1	0	1	0	1	0	1	1	1	1	0	0	0	0	0	0	1	0	1	1	0	1	0	1	1	0	0	0	1	1	1	1	0	0	0	1	1	0	1	1	0	0	0	0	1
FENDRR|AL049775.1	1	1	1	1	1	1	1	0	1	1	1	1	0	1	1	0	1	1	1	1	1	1	1	1	1	1	1	1	1	0	0	1	1	1	1	0	1	0	0	0	1	1	1	1	1	1	0	1	1
FENDRR|AC021218.1	0	0	0	1	1	0	0	0	1	0	1	1	0	1	0	0	0	0	0	0	0	0	0	1	0	0	0	1	0	0	0	0	0	0	0	1	0	0	0	1	1	0	0	1	0	0	0	0	1
FENDRR|LINC02389	0	1	0	1	1	0	0	0	1	0	0	1	0	1	0	0	0	0	0	0	0	0	0	1	0	1	0	1	1	0	0	1	0	1	0	1	0	0	0	1	1	1	0	1	1	0	0	0	1
FENDRR|LINC00942	1	1	0	1	0	1	1	0	1	1	1	0	1	0	1	1	0	1	0	1	1	1	1	1	1	0	1	1	1	0	0	0	1	1	1	1	1	0	1	1	1	0	0	0	0	0	0	1	0
FENDRR|LINC02100	1	1	1	1	1	1	0	1	1	0	0	1	0	1	0	0	1	0	0	1	1	0	0	1	1	1	1	1	1	1	0	0	0	1	0	0	0	0	0	1	1	0	0	1	0	0	0	1	1
FENDRR|AL590666.3	1	1	1	1	1	1	1	1	1	0	1	1	1	1	0	1	1	0	0	0	1	1	0	1	1	1	1	1	1	0	0	1	0	1	1	1	1	0	1	1	1	1	1	1	1	1	0	1	1
FENDRR|AC120114.1	1	1	0	1	1	1	0	0	0	0	0	1	0	1	0	0	0	0	0	0	1	0	0	1	1	1	1	1	1	0	0	1	0	0	0	1	0	0	0	0	1	0	1	1	0	0	0	1	1
FENDRR|H1FX-AS1	0	0	0	1	1	1	1	0	1	0	1	0	1	1	0	0	1	0	0	0	1	0	0	1	1	1	1	1	0	0	0	1	0	1	0	1	0	0	0	1	1	0	0	1	1	1	0	1	1
FENDRR|LINC00592	0	1	0	1	1	0	0	0	0	0	1	1	0	1	0	0	0	0	0	0	0	0	0	1	0	0	0	1	0	0	0	1	0	0	0	1	0	0	0	1	1	0	0	1	0	0	0	0	1
FENDRR|MIR193BHG	0	1	0	1	1	0	1	0	0	0	1	0	0	1	0	0	1	0	0	0	0	0	0	1	0	1	0	1	0	0	0	1	0	0	0	1	0	0	0	0	1	0	0	1	0	0	0	0	0
FENDRR|AC020922.3	0	1	0	1	1	0	0	1	1	0	1	0	1	1	0	0	0	0	0	0	0	1	0	1	0	0	0	1	1	0	0	1	1	0	1	1	0	0	1	0	1	0	0	1	1	0	0	0	1
FENDRR|LINC01615	0	1	0	1	1	0	1	0	0	0	1	1	0	1	0	0	1	0	0	0	1	0	0	1	0	1	0	1	1	0	0	1	0	0	1	1	0	0	0	1	1	1	0	1	1	0	0	0	1
FENDRR|FAM225A	0	0	0	1	1	0	0	0	0	0	0	0	0	1	0	0	0	0	0	0	0	0	0	1	0	1	0	1	0	0	0	0	0	0	0	0	0	0	0	0	1	0	0	1	0	0	0	0	1
FENDRR|AC082651.3	0	1	0	1	1	0	0	0	0	0	1	0	0	1	0	0	0	0	0	0	0	0	0	1	0	0	0	1	0	0	0	1	0	0	0	1	0	0	0	0	1	1	1	1	0	0	0	0	1
FENDRR|AL031985.3	0	1	0	1	1	0	1	0	1	0	0	1	0	1	1	0	0	0	0	0	1	1	0	1	0	1	1	1	0	0	0	1	0	0	0	1	0	0	0	1	1	0	0	1	1	0	0	0	1
FENDRR|AC019205.1	0	1	0	1	1	0	0	0	0	0	0	0	0	1	0	0	0	0	0	0	0	0	0	1	0	1	0	1	1	0	0	1	0	0	0	1	0	0	0	0	1	0	0	1	1	0	0	0	1
FENDRR|AC105053.1	0	1	0	1	1	0	0	0	1	0	1	0	0	1	0	0	0	0	0	0	0	0	0	1	0	1	0	1	0	0	0	1	0	0	0	1	0	0	0	1	1	0	0	1	1	0	0	0	1
FENDRR|AC009407.1	1	1	1	1	1	0	1	0	1	0	1	1	0	1	0	0	0	1	0	0	1	1	0	1	0	0	1	1	1	0	0	1	1	1	1	1	0	0	1	1	1	1	0	1	1	0	0	1	1
FENDRR|MIR29B2CHG	0	1	1	1	0	1	1	1	1	0	1	1	1	1	0	1	1	1	1	1	1	1	0	1	1	1	1	1	1	1	1	1	1	1	1	1	1	1	1	1	1	1	1	1	1	1	1	1	1
FENDRR|HCG9	1	1	1	1	1	1	1	1	1	0	1	1	0	0	0	0	0	0	0	0	1	1	0	1	1	1	1	1	1	0	0	1	0	1	0	1	0	0	1	1	1	1	0	1	0	1	0	1	1
FENDRR|CASC15	1	1	0	1	1	0	1	0	1	0	1	1	1	1	0	0	1	1	0	0	1	1	0	1	0	1	1	1	1	0	0	1	1	0	0	1	0	0	0	1	1	0	1	1	1	0	0	0	1
FENDRR|LEF1-AS1	1	1	0	1	1	1	1	1	1	0	0	1	1	1	1	1	1	1	0	0	1	1	0	1	1	1	1	1	1	1	1	1	1	1	1	1	0	0	1	1	1	1	1	1	1	1	0	1	1
FENDRR|LINC01686	1	1	1	1	1	0	1	1	1	0	1	1	1	1	1	1	1	1	0	0	1	1	1	1	1	1	1	1	1	1	1	1	1	1	0	1	0	1	1	1	1	0	1	1	0	1	1	1	1
FENDRR|AL450322.2	0	1	1	1	1	1	1	1	1	0	1	1	0	1	0	1	1	0	0	0	1	1	1	1	1	1	1	1	1	0	0	1	1	0	1	1	1	0	0	1	1	1	1	1	1	0	0	1	1
FENDRR|HOTAIR	0	0	0	1	1	0	0	0	0	0	0	0	0	1	0	0	0	0	0	0	0	0	0	1	0	0	0	1	0	0	0	1	0	0	0	1	0	0	0	0	1	0	0	1	0	0	0	0	1
FENDRR|LINC02195	0	1	1	1	1	0	0	0	0	0	1	1	0	0	0	0	1	0	0	0	1	0	0	1	0	1	1	1	1	0	0	0	0	1	0	1	0	0	0	1	1	0	0	1	0	0	0	0	1
FENDRR|GASAL1	0	1	0	1	1	0	1	0	0	0	1	0	0	1	0	0	0	0	0	0	0	0	0	1	0	1	0	1	0	0	0	0	0	0	0	1	0	0	0	0	1	0	0	1	0	0	0	0	0
FENDRR|AL359715.1	1	1	1	1	1	0	0	1	1	0	1	1	1	1	1	0	0	0	0	0	0	0	0	1	1	1	0	1	0	0	0	1	0	0	1	1	0	0	1	1	1	0	1	1	1	1	0	0	1
FENDRR|LINC01137	0	0	0	1	1	0	0	0	0	0	1	1	0	1	0	0	0	0	0	0	0	0	0	1	0	1	0	1	1	0	0	1	0	0	0	1	0	0	0	0	1	0	0	1	0	0	0	0	1
FENDRR|AC009955.1	0	0	0	1	1	0	1	0	1	0	1	1	0	1	0	0	0	0	0	0	1	0	0	1	0	1	0	1	1	0	0	1	1	0	1	1	0	0	0	1	1	1	1	1	1	0	0	1	1
FENDRR|LINC01405	0	1	0	1	1	0	1	0	1	0	1	1	1	1	0	0	1	0	0	0	0	0	1	1	0	0	1	1	1	0	0	0	1	1	1	1	0	0	0	1	1	1	1	1	1	1	0	1	1
FENDRR|SMIM25	0	0	0	1	1	0	1	0	0	0	1	1	0	1	0	0	0	0	0	0	1	0	0	1	0	1	1	1	0	0	0	0	0	0	0	1	0	0	0	1	1	0	0	1	0	0	0	0	1
FENDRR|AC131009.1	1	1	1	1	1	1	1	0	1	0	1	1	0	1	0	1	1	0	0	0	1	1	1	1	1	1	1	1	1	0	1	1	1	1	1	1	0	0	0	0	1	0	0	1	1	1	0	0	1
FENDRR|AC078788.1	1	1	1	1	1	0	1	0	1	0	1	1	0	1	0	0	1	0	0	0	1	1	1	1	1	1	1	1	1	0	0	1	0	0	0	1	0	0	0	0	1	0	0	1	0	0	0	0	1
FENDRR|MAN1B1-DT	0	1	0	1	1	1	1	0	1	0	1	0	0	1	0	0	0	0	0	0	1	1	0	1	0	0	0	1	1	0	0	0	0	0	0	1	0	0	0	0	1	1	1	1	0	0	0	0	0
FENDRR|LINC01082	1	1	0	0	0	0	1	0	1	0	0	1	1	1	1	1	1	1	1	1	0	1	0	1	0	1	0	1	1	1	1	1	1	1	1	1	0	1	1	1	1	0	1	1	1	1	1	1	1
FENDRR|AC008632.1	1	1	1	1	1	0	1	1	1	0	1	1	1	1	0	0	1	0	0	0	1	0	0	1	0	1	1	1	1	0	0	1	0	1	0	1	0	0	0	1	1	1	1	1	1	1	0	1	1
FENDRR|NRIR	0	1	1	1	1	0	1	1	1	0	1	1	0	1	0	1	1	0	0	1	1	1	1	1	1	1	1	1	1	0	0	0	1	1	0	1	1	0	0	1	1	1	0	1	1	1	0	1	1
FENDRR|DDX11-AS1	1	1	0	1	1	1	1	0	1	0	0	1	0	1	0	0	0	0	0	0	1	0	0	1	1	1	1	1	1	0	0	1	1	1	0	1	0	0	0	1	1	0	1	1	0	0	0	0	1
FENDRR|AL135999.3	1	1	1	1	1	1	1	1	1	0	1	1	1	1	0	1	1	0	0	0	1	1	1	1	1	1	1	1	1	0	0	1	1	1	0	1	0	0	1	1	1	0	1	1	1	1	0	1	1
FENDRR|KCNMB2-AS1	0	1	0	1	1	0	0	0	0	0	1	1	0	0	0	0	0	0	0	0	1	0	0	1	0	0	0	1	0	0	0	0	0	0	0	1	0	0	0	0	1	0	0	0	0	0	0	0	0
AC127526.2|AC069287.3	0	1	0	1	0	0	1	0	0	1	0	1	0	0	0	1	1	0	0	0	0	1	0	0	0	0	0	0	1	0	0	1	1	0	1	1	1	0	0	1	1	1	0	1	1	1	0	0	0
AC127526.2|MSC-AS1	1	1	0	1	1	1	1	0	0	1	1	0	0	0	0	1	1	1	0	1	1	0	1	0	1	0	1	1	1	1	1	1	1	0	0	1	1	0	0	1	1	1	1	0	0	0	0	1	0
AC127526.2|AL035258.1	1	1	0	0	1	1	1	1	1	1	0	0	1	1	1	1	1	1	1	1	1	1	0	1	1	1	1	1	1	1	1	1	1	1	1	0	0	1	1	1	1	1	1	0	1	1	1	1	1
AC127526.2|AC090192.2	0	0	0	1	0	0	1	1	1	1	1	0	0	0	0	0	0	0	0	0	0	0	0	0	0	1	0	0	1	0	0	0	1	0	0	1	1	0	0	0	0	1	0	0	0	0	0	0	0
AC127526.2|CEP83-DT	1	0	1	1	1	1	1	1	0	1	0	1	0	0	1	1	1	1	0	1	1	1	0	1	1	1	1	1	1	1	0	1	0	0	0	0	0	1	0	1	1	1	0	1	0	0	0	0	1
AC127526.2|MANCR	0	1	1	1	1	1	1	1	1	1	1	1	0	1	1	0	1	1	0	0	1	0	1	1	0	1	1	1	1	0	0	1	1	1	1	0	1	1	0	0	1	1	1	1	1	0	0	1	1
AC127526.2|C8orf49	0	0	0	1	1	1	1	1	1	1	0	0	1	0	0	1	1	0	0	0	1	0	1	0	1	0	1	0	1	0	1	0	1	0	0	1	1	0	1	1	1	1	0	1	0	0	0	1	0
AC127526.2|LINC00578	1	0	1	0	0	1	1	0	0	1	1	0	1	0	1	0	1	1	1	1	1	0	1	0	1	1	0	0	1	0	1	0	1	1	0	0	1	0	0	0	1	1	1	0	0	0	0	1	0
AC127526.2|LINC01063	1	0	0	0	1	1	1	0	0	0	0	0	0	0	0	1	0	0	0	1	1	1	0	0	1	1	1	1	1	0	1	1	0	0	0	0	0	0	1	1	1	1	0	0	0	0	0	0	0
AC127526.2|CHKB-DT	0	0	0	1	0	0	1	0	0	1	0	0	0	1	0	0	1	0	0	0	0	0	0	0	0	1	0	0	0	0	0	0	1	0	0	0	0	0	0	1	1	1	0	1	0	0	0	0	0
AC127526.2|TMPO-AS1	0	0	0	1	1	0	1	0	0	1	0	0	0	0	0	1	1	0	0	1	1	1	0	0	0	1	1	1	0	0	0	0	0	0	0	0	0	0	0	0	1	1	0	0	0	0	0	0	0
AC127526.2|LINC01564	1	1	0	0	0	1	1	0	1	1	1	0	0	0	0	1	0	1	0	1	1	1	0	1	0	0	1	1	1	1	1	0	1	0	0	1	1	0	1	1	1	1	1	0	0	1	0	1	0
AC127526.2|LINC00460	1	1	1	1	1	0	1	1	1	1	1	1	1	1	0	0	1	0	0	1	1	1	1	1	0	1	1	1	1	0	1	1	1	0	1	1	1	0	0	1	1	1	1	1	1	0	0	1	1
AC127526.2|MINCR	1	0	0	1	0	0	1	0	1	1	0	0	0	0	0	0	1	0	0	0	1	0	0	0	1	0	1	0	1	0	0	0	0	0	0	0	0	0	0	0	1	1	0	0	0	0	0	0	0
AC127526.2|AC134312.5	1	0	0	1	0	0	1	0	0	1	0	1	0	1	0	0	1	1	0	0	1	0	1	0	1	0	1	1	1	0	0	1	1	0	0	0	0	0	0	0	1	1	0	1	0	0	0	1	0
AC127526.2|LINC02381	1	0	0	0	0	0	0	0	0	0	0	0	0	1	0	0	1	0	0	1	0	0	0	0	1	0	0	0	0	0	1	0	0	0	0	0	1	0	1	1	1	1	0	0	0	0	0	0	0
AC127526.2|ZEB1-AS1	1	1	0	1	0	1	1	0	0	1	0	0	0	1	1	1	1	0	0	1	1	1	1	1	1	0	1	1	1	0	1	1	1	0	0	1	1	1	0	1	1	1	1	0	0	0	0	1	0
AC127526.2|AC116903.2	1	0	1	1	1	1	1	1	1	1	0	0	1	1	1	1	1	1	1	0	1	0	0	1	1	0	1	1	1	1	1	0	1	0	1	1	1	1	1	1	1	1	0	0	1	1	0	1	0
AC127526.2|AC021218.1	0	0	1	1	0	1	1	1	1	1	0	1	1	1	0	1	0	0	1	1	1	1	1	1	1	0	1	1	0	1	1	1	0	1	0	1	1	0	1	1	1	1	0	1	0	1	0	1	1
AC127526.2|LINC00942	1	1	1	1	0	1	1	0	1	1	1	0	1	0	1	1	0	1	0	1	1	1	1	1	1	0	1	1	1	1	1	1	1	1	1	1	1	1	1	1	1	1	1	0	0	0	0	1	0
AC127526.2|LINC02100	1	1	1	1	0	1	0	1	1	0	0	1	0	1	0	1	1	0	1	1	1	0	1	1	1	1	1	1	1	1	0	0	1	1	0	0	1	1	1	1	1	1	0	1	0	1	0	1	1
AC127526.2|AC120114.1	1	0	1	1	1	1	1	0	0	1	0	1	1	1	0	1	1	1	1	1	1	1	0	1	1	1	1	1	1	1	0	1	1	1	0	0	1	0	1	0	1	1	1	1	1	0	0	1	1
AC127526.2|LINC00592	0	1	1	1	0	1	1	1	0	0	1	1	0	1	1	0	1	0	1	0	1	1	0	1	0	0	0	1	0	0	0	1	0	0	0	1	0	0	0	1	1	1	0	1	0	1	1	0	1
AC127526.2|MIR193BHG	1	1	0	1	1	1	1	0	0	0	1	0	0	1	0	0	1	0	0	0	0	0	0	0	0	1	0	1	1	0	0	1	0	0	0	0	1	0	0	1	1	1	0	1	0	0	0	0	0
AC127526.2|LINC01615	0	1	1	1	1	0	1	0	0	0	1	1	0	1	0	0	1	0	0	0	1	0	0	0	1	1	0	1	1	0	0	1	1	0	1	0	1	0	0	1	1	1	0	1	1	0	0	0	0
AC127526.2|FAM225A	0	0	0	1	0	0	1	0	0	1	0	1	0	1	0	1	1	0	0	0	1	0	0	0	1	1	0	0	0	0	0	0	1	0	0	0	1	0	0	1	1	1	0	1	0	0	0	1	0
AC127526.2|AC082651.3	0	1	1	1	1	0	1	1	0	1	1	0	0	1	0	0	1	0	1	0	0	1	0	1	0	1	0	0	1	0	1	1	0	0	0	1	1	0	0	0	1	1	1	1	0	0	0	0	0
AC127526.2|AC019205.1	0	1	1	1	1	0	1	0	0	1	0	0	0	1	0	1	1	0	1	0	1	1	0	1	1	1	1	0	1	0	0	1	1	0	0	0	1	0	0	1	1	1	0	1	1	0	0	0	1
AC127526.2|AC022558.2	0	0	0	1	0	0	1	0	0	1	0	0	0	0	0	1	1	0	0	0	0	0	0	0	0	0	0	0	0	0	0	1	1	0	0	0	1	0	0	1	1	1	0	1	0	0	0	0	0
AC127526.2|HOTAIR	1	0	0	1	0	0	1	1	0	0	0	0	0	1	0	1	1	0	0	0	1	0	0	1	1	1	0	1	0	0	1	1	1	0	0	0	0	1	0	1	1	1	0	1	0	0	0	0	1
AC127526.2|LINC02195	1	1	1	1	0	0	0	1	0	1	1	1	0	0	1	1	1	1	0	1	1	1	1	1	1	1	1	0	1	1	0	0	1	1	0	1	1	1	1	1	1	1	0	1	0	1	1	1	1
AC127526.2|GASAL1	0	1	0	1	1	0	1	1	0	0	1	1	0	1	0	0	1	0	0	0	1	1	1	1	1	1	0	0	1	0	0	0	0	0	0	0	1	0	0	0	1	1	0	1	0	0	0	0	0
AC127526.2|TBX5-AS1	0	0	0	0	0	0	1	0	0	1	0	0	1	1	1	1	1	0	1	1	1	1	0	0	1	1	1	0	0	0	1	0	1	0	0	0	1	0	0	1	1	1	0	1	1	0	1	1	0
AC127526.2|LINC01137	0	0	0	1	0	0	1	0	0	0	0	1	0	0	0	0	1	0	1	1	1	1	0	0	0	1	0	0	1	0	0	1	0	0	1	0	1	0	0	1	1	1	0	1	0	0	0	0	1
AC127526.2|SMIM25	1	0	1	1	1	0	1	0	0	1	1	1	0	1	0	0	1	1	0	1	1	1	0	0	0	1	1	0	1	0	0	0	1	0	0	0	1	0	0	1	1	1	0	1	0	0	0	0	1
AC127526.2|MAN1B1-DT	0	0	1	1	1	1	1	1	0	1	1	0	0	1	0	0	0	1	0	1	1	1	0	1	1	0	1	1	1	0	0	0	1	0	1	0	1	0	0	0	1	1	1	1	0	0	0	0	0
AC127526.2|LINC01082	1	0	1	0	0	1	1	1	1	1	0	1	1	1	1	1	1	1	1	1	1	1	1	0	1	1	1	0	1	1	1	1	1	1	1	1	1	1	1	1	1	1	1	1	1	1	1	1	0
AC127526.2|AL365203.2	1	0	0	1	1	0	1	0	0	0	0	0	0	1	1	1	1	0	1	0	1	0	0	0	0	0	0	0	0	0	1	1	1	0	0	0	1	0	0	1	1	1	0	1	0	0	0	0	0
AC127526.2|KCNMB2-AS1	1	0	0	0	1	1	0	0	0	1	1	1	0	0	0	0	1	1	1	1	1	0	0	1	1	0	1	1	1	0	1	0	1	0	1	1	0	0	0	1	1	1	0	0	1	0	0	0	0
AC117394.2|AC002451.1	0	0	0	0	0	0	0	1	0	1	1	0	1	0	0	1	1	1	0	0	0	0	1	0	0	1	0	0	0	1	1	0	1	0	1	0	1	1	1	1	0	1	1	0	0	1	1	1	0
AC117394.2|ADAMTS9-AS2	1	0	1	0	0	1	1	1	1	1	0	0	1	1	1	1	1	1	1	1	1	1	1	0	1	1	1	0	0	1	1	0	1	1	1	0	1	1	1	1	0	1	1	1	1	1	1	1	1
AC117394.2|PICART1	0	0	1	1	1	0	0	1	0	0	1	1	0	1	0	1	1	0	0	1	1	0	1	0	0	1	0	0	1	1	0	1	1	0	0	0	0	0	1	1	0	1	0	1	1	1	1	1	0
AC117394.2|AC068473.3	0	0	0	0	0	0	0	0	0	0	0	0	0	0	0	0	0	1	0	0	0	0	0	0	0	1	0	0	0	0	1	0	1	0	0	0	0	0	1	1	0	0	1	0	0	1	1	1	0
AC117394.2|AC104653.1	1	1	0	0	0	0	0	1	1	1	0	1	0	1	0	1	1	1	0	1	1	1	1	0	1	1	1	0	1	1	1	0	1	1	1	1	1	1	1	1	0	1	1	1	1	1	1	1	1
AC117394.2|AC012668.3	1	0	0	0	0	0	0	1	0	1	1	0	1	1	0	1	1	1	0	0	1	0	1	0	1	1	1	0	0	1	1	0	1	0	0	0	1	1	0	1	1	1	1	1	0	1	1	1	0
AC117394.2|AL035258.1	1	1	0	0	1	1	0	1	1	1	0	0	1	1	1	1	0	1	1	1	0	1	0	1	1	1	1	0	0	1	1	1	0	1	1	0	0	1	1	0	1	0	1	0	1	1	1	1	0
AC117394.2|AL356056.2	0	0	0	0	0	0	0	0	0	0	0	0	0	0	0	0	0	0	0	0	0	0	0	0	0	1	0	0	0	0	1	0	0	0	0	0	0	0	1	0	0	0	1	0	0	1	1	0	0
AC117394.2|TRG-AS1	0	0	0	0	0	0	0	1	0	0	0	0	0	0	0	0	1	0	0	0	0	0	1	0	0	1	0	0	0	0	1	0	0	0	0	0	0	0	1	1	0	0	0	0	0	1	1	1	0
AC117394.2|DEPDC1-AS1	1	1	1	0	1	1	0	1	1	1	0	1	1	1	1	1	1	0	1	1	1	1	1	1	1	1	1	1	1	1	1	0	1	1	1	0	1	1	1	1	1	1	1	1	1	1	1	1	1
AC117394.2|STK4-AS1	1	0	0	0	1	0	1	0	0	1	0	0	1	0	0	0	0	1	0	1	1	0	1	0	1	1	1	1	1	0	1	0	1	0	0	0	0	0	1	1	1	1	1	1	0	1	1	1	0
AC117394.2|DLG1-AS1	1	0	0	0	0	0	0	0	0	0	1	0	0	0	0	1	0	1	0	0	0	0	0	0	0	1	0	0	0	0	1	0	0	0	0	0	0	0	1	1	0	0	1	0	0	1	0	0	0
AC117394.2|AL356417.2	1	0	0	0	0	0	1	1	1	1	0	1	1	1	1	1	1	0	1	1	1	0	1	0	1	1	1	1	0	1	1	0	1	0	0	0	1	1	1	1	0	0	1	1	1	1	1	1	0
AC117394.2|AC079160.1	1	0	0	0	0	0	0	0	0	1	0	0	1	0	0	0	0	1	0	0	1	0	0	0	0	0	0	0	0	0	1	0	0	0	0	0	0	0	1	1	0	0	0	0	0	1	1	1	0
AC117394.2|HNF1A-AS1	1	0	0	0	1	0	0	1	1	1	0	0	1	1	0	1	1	1	1	0	1	0	1	0	1	1	0	0	0	1	1	0	1	0	0	0	1	1	1	1	0	1	1	0	0	1	1	1	0
AC117394.2|VWA8-AS1	1	0	0	1	1	1	1	1	1	1	1	0	1	0	1	1	1	1	1	1	1	0	1	1	1	1	1	1	1	1	1	1	1	0	1	1	0	1	1	1	1	0	1	0	0	1	1	1	0
AC117394.2|LINC02561	1	0	0	0	1	1	0	0	1	1	1	0	1	0	0	0	1	1	1	1	1	1	0	1	1	0	1	1	1	0	1	0	1	0	1	0	1	0	1	1	1	1	1	0	0	1	0	1	0
AC117394.2|AL049775.2	0	1	1	1	1	0	1	0	1	1	1	1	0	1	0	1	1	1	1	0	1	0	1	0	1	1	1	1	1	0	1	1	1	0	1	0	1	1	1	0	1	1	1	1	1	1	0	1	1
AC117394.2|LINC01143	1	1	1	1	1	1	1	1	1	1	0	1	1	1	0	1	1	1	0	1	1	0	0	0	1	1	1	1	1	1	1	1	1	1	0	1	0	1	1	1	1	1	1	1	1	1	1	1	0
AC117394.2|AP002518.2	0	0	0	0	0	0	0	0	0	0	0	0	0	0	0	0	0	0	0	0	0	0	0	0	0	0	0	0	0	0	1	0	0	0	0	0	0	0	1	1	0	0	1	0	0	1	1	0	0
AC117394.2|PLA2G4E-AS1	0	0	1	0	1	0	1	1	0	0	1	1	0	1	0	1	1	0	1	0	1	1	0	0	0	0	1	0	0	0	1	1	0	0	0	0	1	0	0	1	1	1	0	1	1	1	1	1	0
AC117394.2|LINC00460	1	0	0	0	1	0	0	0	0	0	1	1	0	1	0	0	1	0	0	1	1	1	1	0	0	1	0	0	0	0	1	1	1	0	1	0	1	0	0	1	0	0	1	1	0	0	0	1	0
AC117394.2|PRR26	1	0	0	0	0	0	1	1	1	1	0	0	1	0	1	1	1	1	1	1	1	0	1	0	1	1	0	0	0	1	1	0	1	0	0	0	1	1	1	1	0	1	1	0	0	1	1	1	0
AC117394.2|SEMA3B-AS1	1	0	0	0	0	0	1	1	1	0	0	0	1	0	0	0	0	1	0	0	0	0	0	0	1	1	0	0	0	0	1	0	0	0	0	0	0	1	1	1	0	0	1	0	0	1	1	1	0
AC117394.2|LINC00322	0	0	0	0	0	0	0	0	0	0	0	0	0	0	0	0	0	0	0	0	0	0	1	0	0	0	0	0	0	0	0	0	0	0	0	0	0	0	1	0	0	0	1	0	0	1	1	0	0
AC117394.2|AL049775.1	1	0	1	0	1	1	1	0	1	1	1	1	0	1	0	0	1	1	1	1	1	0	1	1	1	1	1	1	1	0	0	1	1	0	1	0	1	0	0	0	1	1	1	1	1	1	0	1	0
AC117394.2|LINC02551	1	1	1	1	1	1	1	0	1	0	1	1	0	1	0	1	1	1	1	1	1	0	1	0	1	1	0	1	1	1	1	1	1	0	0	0	1	0	1	1	0	1	1	1	0	1	1	1	1
AC117394.2|LINC02389	0	0	0	0	0	0	0	0	0	0	0	0	0	0	0	0	0	0	0	0	0	0	0	0	0	0	0	0	0	0	1	0	0	0	0	0	0	0	1	0	0	0	1	0	0	1	1	0	0
AC117394.2|LINC00942	0	0	0	0	0	0	0	0	1	1	0	0	0	0	0	1	0	1	0	0	0	0	1	0	0	0	0	0	0	0	1	0	1	0	0	0	1	0	1	0	0	0	1	0	0	0	0	0	0
AC117394.2|LINC02367	1	0	0	0	1	0	0	0	1	1	0	0	1	0	1	1	1	1	1	1	1	1	0	0	1	1	1	0	0	1	1	1	1	0	0	1	1	1	1	1	1	0	1	0	0	1	1	1	1
AC117394.2|LINC02100	1	0	1	0	0	0	0	0	0	0	0	0	0	0	0	0	1	0	0	0	1	0	0	0	1	1	0	0	0	1	0	0	0	0	0	0	0	0	1	1	0	0	0	0	0	1	1	1	0
AC117394.2|AL590666.3	0	0	0	0	0	0	0	1	1	0	0	0	0	0	0	0	0	0	0	0	0	0	0	0	0	1	0	0	0	0	1	0	0	0	0	0	1	0	1	1	0	0	1	0	0	1	1	1	0
AC117394.2|AC009407.1	0	0	0	0	0	0	0	0	0	0	0	0	0	0	0	0	0	1	0	0	0	0	0	0	0	0	0	0	0	0	1	0	0	0	0	0	0	0	1	1	0	0	1	0	0	0	1	1	0
AC117394.2|MIR29B2CHG	0	0	0	0	0	0	0	0	0	0	0	0	1	1	0	0	1	1	0	0	0	0	0	0	0	1	0	0	0	1	1	0	0	0	0	0	1	1	1	1	0	0	1	0	0	1	1	1	0
AC117394.2|HCG9	0	0	0	0	0	0	0	1	0	0	0	0	0	0	0	0	0	0	0	0	0	0	0	0	0	0	0	0	0	0	1	0	0	0	0	0	0	0	1	1	0	0	1	0	0	1	1	1	0
AC117394.2|LEF1-AS1	0	0	0	0	0	0	0	0	1	1	0	0	1	0	0	1	1	1	0	0	0	0	0	0	0	1	0	0	0	0	1	0	1	0	0	0	0	0	1	0	0	0	1	0	0	1	1	1	0
AC117394.2|LINC01686	1	0	0	0	0	0	0	1	1	1	0	0	1	0	0	0	1	1	0	0	1	0	1	0	0	1	0	0	0	1	1	0	1	0	0	0	0	0	1	0	0	0	1	1	0	1	1	0	0
AC117394.2|AL450322.2	0	0	0	0	0	0	0	1	0	0	1	0	0	1	0	0	1	0	0	0	0	0	1	0	0	1	0	0	0	0	1	0	1	0	0	0	1	0	1	1	0	0	1	1	0	1	1	1	0
AC117394.2|AP005233.1	1	0	0	0	1	1	0	1	1	1	1	1	1	1	1	1	1	1	1	1	1	0	1	0	1	1	1	1	1	1	1	1	1	1	1	1	1	1	1	1	1	0	1	1	1	1	1	1	0
AC117394.2|OBSCN-AS1	1	1	0	1	1	1	0	0	1	1	0	0	1	1	1	1	1	1	1	1	1	1	1	1	1	1	1	1	0	1	1	1	1	0	0	1	1	1	1	1	0	1	1	0	0	1	1	1	1
AC117394.2|AC063948.1	1	0	0	0	0	0	0	1	1	1	0	0	1	0	1	1	0	1	0	1	1	0	1	0	1	1	0	1	0	1	1	0	0	0	1	1	0	1	1	1	1	0	1	0	0	1	1	1	0
AC117394.2|AL359715.1	0	0	0	0	0	0	0	0	0	0	0	0	0	0	0	0	0	0	0	0	0	0	0	0	1	1	0	0	0	0	1	0	0	0	0	0	0	0	1	1	0	0	1	0	0	1	1	0	0
AC117394.2|LINC01405	0	0	0	0	0	0	0	0	0	0	0	0	0	0	0	0	0	0	0	0	0	0	0	0	0	0	0	0	0	0	1	0	0	0	0	0	0	0	1	0	0	0	1	0	0	1	1	1	0
AC117394.2|AC131009.1	0	0	0	0	0	0	1	0	0	0	0	0	0	0	0	0	1	0	0	0	1	0	1	0	0	1	0	0	0	0	1	0	0	0	0	0	0	0	1	0	0	0	1	0	0	1	1	0	0
AC117394.2|IFNG-AS1	0	0	0	0	0	0	0	1	1	1	1	0	1	1	1	1	1	1	1	0	0	0	1	0	1	1	1	0	0	1	1	0	1	0	0	0	1	1	1	1	0	1	1	1	0	1	1	1	0
AC117394.2|LINC01082	0	0	0	0	0	0	0	0	0	1	0	0	1	0	0	1	0	1	1	0	0	0	0	0	0	0	0	0	0	1	1	0	1	0	1	0	0	1	1	1	0	0	1	0	0	1	1	1	0
AC117394.2|AC008632.1	0	0	0	0	0	0	0	1	0	0	0	0	0	0	0	0	0	0	0	0	0	0	0	0	0	0	0	0	0	0	1	0	0	0	0	0	0	0	0	0	0	0	1	0	0	1	1	1	0
AC117394.2|NRIR	0	0	0	0	0	0	0	1	0	0	0	0	0	0	0	1	1	0	0	1	0	0	1	0	1	1	0	0	0	0	1	0	0	0	0	0	1	0	0	1	0	0	0	1	0	1	1	1	0
AC117394.2|AL135999.3	0	0	0	0	0	0	0	0	0	0	0	0	0	0	0	0	0	0	0	0	0	0	1	0	0	1	0	0	0	0	1	0	0	0	0	0	0	0	1	1	0	0	1	0	0	1	1	0	0
AC002451.1|PICART1	0	0	1	1	1	1	1	0	0	0	1	1	0	1	0	1	0	0	0	1	1	1	1	1	0	1	1	1	1	0	0	1	1	0	0	1	0	0	0	0	1	1	0	1	1	0	0	0	1
AC002451.1|AC068473.3	0	0	0	0	0	0	0	0	0	0	0	0	0	0	0	0	0	0	1	0	0	0	0	1	0	0	0	0	0	0	0	0	0	0	0	0	0	0	0	0	1	0	0	0	1	0	0	0	0
AC002451.1|AC012668.3	1	1	1	1	1	1	0	0	0	1	1	1	1	1	0	1	1	1	1	1	1	1	1	1	1	1	1	1	1	1	1	1	1	0	0	1	1	1	0	1	1	1	1	1	1	1	1	1	1
AC002451.1|AL035258.1	1	1	0	0	1	1	0	1	1	1	0	0	1	1	1	1	0	1	1	1	0	1	0	1	1	1	1	1	1	1	1	1	0	1	1	0	0	1	1	0	1	0	0	0	1	1	1	1	0
AC002451.1|AL356056.2	0	1	1	1	0	0	0	0	0	0	0	1	0	0	0	0	0	0	0	1	0	0	0	1	0	1	1	1	0	0	0	0	0	0	0	0	0	0	0	0	0	0	0	0	0	0	0	0	0
AC002451.1|TRG-AS1	0	0	0	0	0	0	0	0	0	0	0	1	0	0	0	0	0	0	1	0	0	0	0	1	0	0	0	0	0	0	0	0	0	0	0	0	0	0	0	0	0	0	0	1	1	0	0	0	0
AC002451.1|STK4-AS1	1	0	1	1	1	0	1	0	0	0	0	1	1	0	0	0	0	1	0	1	1	1	0	1	1	1	1	1	1	0	0	1	0	0	0	0	0	0	0	0	1	1	1	1	1	0	0	0	0
AC002451.1|DLG1-AS1	1	1	1	1	1	1	0	0	0	0	1	0	0	0	0	1	0	0	1	1	0	1	0	1	1	0	1	0	1	0	0	1	0	0	0	0	0	0	0	0	1	0	1	0	0	0	0	0	0
AC002451.1|MANCR	0	0	0	1	0	0	0	0	1	0	1	1	0	1	0	0	0	0	0	0	0	0	0	1	0	0	0	0	0	0	0	0	0	0	0	0	1	0	0	0	0	0	0	1	1	0	0	0	0
AC002451.1|AL356417.2	1	1	1	0	1	0	1	0	1	1	0	1	1	1	1	1	1	0	1	1	1	1	1	1	1	1	1	1	1	1	1	0	1	1	0	0	1	1	1	0	0	0	1	1	1	0	1	0	0
AC002451.1|AC079160.1	1	0	0	0	0	0	0	0	0	1	0	1	1	0	0	0	0	0	1	0	1	1	0	1	1	0	1	1	0	0	1	0	0	0	0	1	0	0	0	0	0	0	0	0	1	0	0	0	0
AC002451.1|HNF1A-AS1	1	1	1	1	1	1	1	0	1	1	0	1	1	1	0	1	1	0	1	0	1	1	0	1	1	1	1	1	1	1	1	1	0	1	0	1	0	1	1	0	1	0	1	1	1	1	1	1	1
AC002451.1|VWA8-AS1	1	1	0	1	1	1	1	1	1	1	1	0	1	0	1	1	1	1	1	1	1	1	1	1	1	0	1	1	1	1	1	1	1	0	1	1	0	1	1	0	1	0	1	0	0	1	0	1	1
AC002451.1|LINC02561	1	1	0	1	1	1	0	0	1	1	1	0	1	0	0	0	1	1	1	1	1	1	0	1	1	0	1	1	1	0	1	0	1	0	1	1	1	0	1	0	1	1	1	0	0	0	0	1	0
AC002451.1|AL049775.2	0	1	1	1	1	1	1	0	1	1	1	1	0	1	0	1	1	0	1	0	1	0	1	1	1	1	1	1	1	0	1	1	1	1	1	0	1	1	0	0	1	1	1	1	1	0	0	1	1
AC002451.1|LINC01143	1	1	1	1	1	1	1	1	1	1	0	1	1	1	0	1	1	1	1	1	1	1	0	1	1	1	1	1	1	1	1	1	0	1	0	1	0	1	1	1	1	1	1	1	1	1	1	1	1
AC002451.1|PLA2G4E-AS1	0	0	1	1	1	1	1	1	0	0	1	1	0	1	0	1	1	0	1	0	1	1	0	1	0	0	1	0	0	0	1	1	0	0	0	1	1	0	0	1	1	1	0	1	1	1	0	1	0
AC002451.1|LINC00460	1	1	1	1	1	0	0	0	0	0	1	1	0	1	0	0	1	0	0	1	1	1	1	1	0	1	0	1	1	0	0	1	1	0	1	0	1	0	0	0	0	0	0	1	1	0	0	1	0
AC002451.1|PRR26	1	0	1	0	0	1	1	1	1	1	0	1	1	0	1	1	1	0	1	1	1	1	1	0	1	1	1	0	1	1	1	1	1	1	0	0	1	1	1	0	0	1	1	1	1	1	1	1	1
AC002451.1|SEMA3B-AS1	1	0	0	0	0	1	1	0	1	0	0	0	1	0	0	0	0	1	0	0	1	1	0	0	1	0	1	1	0	0	1	1	0	0	0	0	0	1	0	0	0	0	0	0	1	0	1	0	0
AC002451.1|AL049775.1	1	1	1	1	1	1	1	0	1	1	1	1	0	1	1	0	1	1	1	1	1	0	1	1	1	1	1	1	1	0	0	1	1	0	1	0	1	0	0	0	1	1	1	1	1	0	0	1	1
AC002451.1|LINC02551	1	1	1	1	1	1	1	0	1	0	1	1	0	1	0	1	1	1	1	1	1	1	1	1	1	1	1	1	1	1	0	1	1	1	0	0	1	0	1	0	0	1	1	1	1	0	0	1	1
AC002451.1|LINC00942	0	0	0	1	0	0	1	0	1	0	0	0	0	0	1	1	0	0	0	1	0	0	0	1	1	0	1	1	0	0	0	0	1	0	0	1	1	0	1	0	0	0	0	0	0	0	0	0	0
AC002451.1|LINC02367	1	1	1	1	1	1	1	0	1	1	0	1	1	1	1	1	1	1	1	1	1	1	0	1	1	1	1	1	0	1	1	1	1	0	0	1	1	1	1	1	1	0	1	0	1	1	1	1	1
AC002451.1|LINC02100	1	0	1	1	0	1	0	0	0	0	0	1	0	0	0	0	0	0	0	1	1	0	0	0	1	1	0	1	0	1	0	0	0	0	0	0	0	0	0	1	0	0	0	0	0	0	0	0	0
AC002451.1|AL590666.3	0	0	0	1	1	0	1	0	1	0	0	1	0	0	0	0	0	0	1	0	0	0	0	1	0	0	1	1	0	0	0	0	0	0	0	0	0	0	0	0	1	0	0	0	1	0	0	0	0
AC002451.1|AC009407.1	0	0	0	1	0	0	1	0	0	0	0	0	0	0	0	0	0	0	1	0	0	0	0	1	0	0	0	0	0	0	0	0	0	0	0	0	0	0	0	0	1	0	0	0	0	0	0	0	0
AC002451.1|MIR29B2CHG	0	0	0	0	0	0	0	0	1	0	0	0	0	1	0	0	1	0	1	1	0	1	0	1	1	0	0	1	0	0	1	1	0	0	0	1	1	0	0	1	1	0	0	0	1	0	1	0	0
AC002451.1|HCG9	0	0	0	0	0	0	0	0	1	0	0	1	0	0	0	0	0	0	1	0	0	0	0	1	0	0	0	1	0	0	0	0	0	0	0	0	0	0	0	0	0	0	0	0	0	0	0	0	0
AC002451.1|LEF1-AS1	1	0	0	0	1	0	1	0	1	0	0	1	0	0	1	1	0	0	1	1	0	0	0	1	0	0	1	1	0	0	1	0	0	0	0	0	0	0	1	0	1	0	0	1	1	0	0	0	0
AC002451.1|LINC01686	1	0	0	1	1	0	0	0	1	0	0	1	0	0	1	0	1	1	1	1	1	0	0	1	1	1	1	1	1	0	1	0	0	0	0	0	0	0	1	0	0	0	1	1	0	0	1	0	0
AC002451.1|AL450322.2	0	0	0	1	1	0	1	1	0	0	1	1	0	1	0	0	1	0	1	1	0	0	0	1	0	1	1	0	0	0	0	1	0	0	0	1	1	0	0	0	1	0	0	1	1	0	0	0	0
AC002451.1|AC063948.1	1	0	0	1	1	1	1	1	1	1	0	1	1	0	1	0	0	1	1	1	1	1	0	1	1	0	1	1	1	1	1	0	0	1	1	1	0	1	1	0	1	0	0	1	1	0	0	0	1
AC002451.1|AC131009.1	0	0	0	1	1	0	1	0	0	0	0	1	0	0	0	0	0	0	0	0	1	1	1	1	0	0	1	1	0	0	1	0	0	0	0	0	0	0	0	0	0	0	0	0	1	0	0	0	0
AC002451.1|AC078788.1	0	0	0	0	1	0	0	0	1	0	0	1	0	0	0	0	0	0	1	0	0	0	0	1	0	0	1	1	0	0	0	0	0	0	0	1	0	0	0	0	1	0	0	0	0	0	0	0	0
AC002451.1|IFNG-AS1	0	1	1	0	1	1	1	1	1	1	0	1	1	1	1	1	1	1	1	1	0	1	1	1	1	1	1	1	0	1	1	0	1	1	0	1	1	1	0	1	1	1	1	1	1	1	1	0	1
AC002451.1|LINC01082	0	0	0	0	0	0	0	0	0	0	0	0	1	0	0	1	0	0	1	1	0	1	0	0	0	0	0	0	0	1	1	0	0	0	1	1	0	0	0	0	0	0	0	0	0	1	1	0	0
AC002451.1|AC008632.1	0	0	0	0	0	0	0	0	0	0	0	0	0	0	0	0	0	0	0	0	0	0	0	1	0	0	0	0	0	0	0	0	0	0	0	0	0	0	0	0	0	0	0	0	0	0	0	0	0
AC002451.1|NRIR	0	0	1	0	1	0	0	1	0	0	0	1	0	0	0	1	1	0	1	1	0	1	1	1	1	0	1	0	1	0	0	0	0	1	0	1	1	0	0	0	0	0	0	1	0	1	0	1	0
AC002451.1|AL135999.3	0	0	0	1	0	0	0	0	1	0	0	1	0	0	0	0	0	0	1	0	0	0	0	1	0	0	1	0	0	0	0	0	0	0	0	0	0	0	0	0	0	0	0	0	1	0	0	0	0
AC069287.3|MSC-AS1	1	1	0	1	1	1	1	0	1	1	1	0	0	0	0	1	1	1	0	1	1	0	1	1	1	0	1	1	1	1	1	0	1	0	0	1	1	0	1	1	0	1	1	0	0	0	0	1	0
AC069287.3|AL035258.1	1	1	0	0	1	1	0	1	1	1	0	0	1	1	1	1	0	1	1	1	1	1	1	1	1	1	1	1	1	1	1	1	1	1	1	0	0	1	1	0	1	0	1	0	1	1	1	1	1
AC069287.3|AC005920.1	1	1	1	1	1	0	0	1	1	1	0	1	1	1	1	1	1	1	0	1	1	1	1	1	1	1	1	1	1	1	1	1	0	1	1	1	1	1	1	1	1	0	1	1	1	1	1	1	1
AC069287.3|AC090192.2	0	0	0	0	0	1	1	1	1	0	1	0	0	0	0	0	0	1	0	1	1	0	1	1	0	1	0	1	1	0	0	0	1	1	0	1	0	1	1	0	0	0	1	0	0	0	0	0	0
AC069287.3|AC026741.1	1	0	1	1	0	1	0	1	1	1	0	1	1	1	0	1	1	1	1	1	1	1	1	0	1	1	1	1	1	1	1	1	1	1	0	0	0	0	1	0	1	0	1	0	0	1	1	1	1
AC069287.3|CEP83-DT	1	0	1	1	1	1	1	1	1	1	0	1	0	0	1	0	0	1	0	1	1	1	0	1	1	1	1	1	1	1	0	0	0	1	0	0	0	1	0	0	1	0	1	1	0	0	0	0	1
AC069287.3|MANCR	0	1	1	1	1	1	1	1	1	1	1	1	0	1	1	0	1	1	0	0	1	0	1	1	0	1	1	1	1	0	1	1	1	1	1	0	1	1	1	0	1	1	1	1	1	0	1	1	1
AC069287.3|C8orf49	0	0	0	1	1	1	1	1	1	1	0	0	1	1	1	0	1	0	0	1	1	0	1	1	1	0	1	1	0	0	1	0	1	1	0	1	1	1	1	1	1	1	0	1	0	0	1	1	0
AC069287.3|LINC00578	1	0	1	0	1	1	0	0	0	1	1	0	1	0	1	0	0	1	1	1	1	0	1	0	1	1	1	0	1	0	1	0	0	1	0	0	1	1	1	0	0	0	1	0	0	0	0	1	0
AC069287.3|LINC01063	1	0	0	0	1	1	0	0	0	0	0	0	0	0	0	1	0	0	0	1	1	1	0	0	1	1	1	1	1	0	1	0	0	0	0	0	0	1	1	0	1	1	1	0	0	0	0	0	0
AC069287.3|CHKB-DT	0	0	0	1	0	0	0	0	0	0	1	0	0	1	0	0	0	0	0	0	0	0	1	0	0	1	0	0	0	0	1	0	0	0	0	0	0	0	0	1	1	1	0	1	0	0	0	0	0
AC069287.3|TMPO-AS1	0	0	0	0	1	0	0	1	0	0	0	0	0	0	0	0	0	0	0	1	1	1	0	0	0	1	1	1	0	0	0	0	0	1	0	0	0	0	1	0	0	0	0	0	0	0	0	0	0
AC069287.3|LINC01564	1	1	0	0	0	1	0	0	1	1	1	0	0	0	0	0	0	1	0	1	1	1	1	1	0	0	1	1	1	1	1	0	0	0	0	1	0	0	1	1	1	1	1	0	0	1	0	1	0
AC069287.3|LINC00460	1	1	1	1	1	1	1	1	1	1	1	1	1	1	0	0	1	0	0	1	1	1	1	1	0	1	1	1	1	0	1	1	1	0	1	1	1	0	1	1	1	0	1	1	1	0	0	1	1
AC069287.3|MINCR	1	0	0	0	0	0	1	0	1	0	0	0	0	0	0	0	0	0	0	0	1	0	1	0	1	0	1	1	1	0	0	0	0	0	0	0	0	0	1	0	0	1	0	0	0	0	0	0	0
AC069287.3|AC134312.5	1	0	0	0	1	0	1	0	0	0	0	1	0	1	0	0	1	1	0	0	1	0	1	0	1	0	1	1	1	0	0	0	1	0	0	0	0	0	1	0	0	0	0	1	0	0	0	1	0
AC069287.3|LINC02381	1	0	0	0	0	0	0	0	0	0	0	0	0	1	1	0	0	0	0	1	0	0	1	0	1	0	0	0	0	1	1	0	0	1	0	0	0	1	1	0	0	0	0	0	0	0	0	0	0
AC069287.3|ZEB1-AS1	1	1	0	1	1	1	0	0	1	1	0	0	0	1	1	0	0	0	0	1	1	1	1	1	1	0	1	1	1	0	1	1	1	0	0	1	1	1	1	1	1	1	1	0	0	0	0	1	0
AC069287.3|AC116903.2	1	0	1	1	1	1	1	1	1	1	0	0	1	1	1	1	1	1	1	0	1	0	0	1	1	0	1	1	0	1	1	0	1	0	1	1	1	1	1	0	1	1	0	0	1	1	0	1	0
AC069287.3|AC021218.1	0	0	1	1	1	1	1	1	1	1	0	1	1	1	0	1	0	0	1	1	1	1	1	1	1	0	1	1	0	1	1	0	0	1	0	1	1	1	1	1	1	0	0	1	0	1	1	1	1
AC069287.3|LINC02389	1	1	1	1	1	1	0	1	1	1	0	1	1	1	1	1	1	1	1	1	1	1	1	1	1	1	1	1	1	1	1	1	1	1	1	1	0	1	1	1	1	1	1	1	1	1	1	1	1
AC069287.3|LINC00942	1	1	1	1	0	1	1	0	1	1	1	0	1	0	1	1	0	1	0	1	1	1	1	1	1	0	1	1	1	1	1	0	1	1	1	1	1	1	1	1	1	0	1	0	0	0	0	1	0
AC069287.3|LINC02100	1	1	1	1	0	1	0	1	1	0	0	1	0	1	0	0	1	0	1	1	1	0	1	1	1	1	1	1	1	1	0	0	1	1	0	0	1	1	1	1	0	0	0	1	0	1	1	1	1
AC069287.3|AC120114.1	1	0	1	1	1	1	1	1	1	1	0	1	1	1	1	1	0	1	1	1	1	1	1	1	1	1	1	1	1	1	0	1	1	1	0	0	1	1	1	0	1	1	1	1	1	0	0	1	1
AC069287.3|LINC00592	0	1	1	1	0	1	0	1	0	0	1	1	0	1	1	0	1	0	1	0	1	1	0	1	0	0	0	1	0	0	0	0	0	0	0	1	0	0	1	1	1	0	0	1	0	1	1	0	1
AC069287.3|MIR193BHG	1	1	0	1	1	1	1	0	0	0	1	0	0	1	0	0	1	0	0	0	0	0	1	0	0	1	0	1	0	0	0	1	0	0	0	0	1	0	0	0	1	1	0	1	0	0	0	0	0
AC069287.3|LINC01615	0	1	1	1	1	0	1	0	0	0	1	1	0	1	0	0	1	0	0	0	1	0	0	0	1	1	1	1	1	0	0	1	1	0	1	0	1	0	0	1	1	1	0	1	1	0	0	0	1
AC069287.3|FAM225A	0	0	0	0	0	0	0	0	0	1	0	0	0	1	0	0	1	0	0	0	1	0	1	0	1	1	0	1	0	0	0	0	1	0	0	0	0	0	1	0	1	1	0	1	0	0	0	1	0
AC069287.3|AC082651.3	0	1	1	1	1	0	0	1	0	0	1	0	0	1	0	0	0	0	1	0	0	1	1	1	0	1	0	1	1	0	1	0	0	0	0	0	0	1	0	0	1	1	1	1	0	0	0	0	0
AC069287.3|AL031985.3	0	0	0	0	1	1	1	1	1	1	0	1	1	1	1	1	1	1	1	1	1	1	1	1	1	1	1	1	0	1	1	1	1	0	0	0	0	1	1	1	1	1	0	1	1	1	1	1	1
AC069287.3|AC019205.1	0	1	1	0	1	1	0	0	1	1	0	0	0	1	0	0	0	0	1	0	1	1	0	1	1	1	1	1	1	0	0	0	1	0	0	0	0	0	1	1	1	1	0	0	1	0	0	0	1
AC069287.3|AC022558.2	0	0	0	0	0	1	0	0	1	0	0	0	0	0	0	0	0	0	0	1	0	0	1	0	0	0	0	1	0	0	0	0	1	0	0	0	0	0	1	0	1	0	0	1	0	0	0	0	1
AC069287.3|HOTAIR	1	0	0	1	0	0	0	1	0	0	0	0	0	1	0	0	1	0	0	0	1	0	0	1	1	1	0	1	0	0	1	0	1	0	0	0	0	1	1	1	0	0	0	1	0	0	0	0	1
AC069287.3|LINC02195	1	1	1	0	0	0	0	1	0	1	1	1	0	0	1	0	1	1	0	1	1	1	1	1	1	1	1	1	1	1	0	0	1	1	0	0	1	1	1	1	1	0	0	1	0	1	1	1	1
AC069287.3|GASAL1	0	0	0	1	1	0	1	1	0	0	1	0	0	1	0	0	1	1	0	0	1	1	1	1	1	1	0	1	0	0	0	0	0	0	0	0	1	0	0	0	0	0	0	0	0	0	0	0	0
AC069287.3|TBX5-AS1	0	0	0	0	0	0	1	0	0	1	0	0	1	1	1	0	1	0	1	1	1	1	1	0	1	1	1	1	0	0	1	0	1	0	0	0	0	1	1	0	0	0	0	1	1	0	1	1	0
AC069287.3|LINC01137	0	0	1	1	0	0	1	0	0	0	1	1	0	1	0	0	1	0	1	1	1	1	0	0	1	1	0	1	1	0	0	1	0	0	1	0	1	0	1	0	1	1	0	1	0	0	0	0	1
AC069287.3|SMIM25	1	0	1	0	1	0	1	0	0	1	1	1	0	1	0	0	1	1	0	1	1	1	1	0	0	1	1	1	0	0	0	0	1	1	0	0	1	0	0	1	1	0	0	1	0	0	0	0	1
AC069287.3|MAN1B1-DT	0	0	1	1	1	1	1	1	1	1	1	0	0	1	1	0	0	1	0	1	1	1	1	1	1	0	1	1	1	0	0	0	1	1	1	0	0	1	1	0	1	1	1	1	0	0	1	0	0
AC069287.3|LINC01082	1	0	1	0	0	1	1	1	1	1	0	1	1	1	1	1	1	1	1	1	1	1	1	0	1	1	1	1	1	1	1	1	1	1	1	1	1	1	1	1	0	0	1	1	1	1	1	1	1
AC069287.3|AL365203.2	1	0	0	0	1	0	1	0	0	0	0	0	0	1	1	0	1	0	1	0	1	0	1	0	0	0	0	0	0	0	1	1	1	0	0	0	1	0	1	0	1	0	0	1	0	0	0	0	1
AC069287.3|KCNMB2-AS1	1	0	0	0	1	1	0	0	0	1	1	1	0	0	0	0	0	1	1	1	1	0	0	1	1	0	1	1	1	0	1	0	1	1	1	1	0	0	1	0	0	0	1	0	0	0	0	0	0
FAM157C|KDM7A-DT	1	1	0	0	1	1	1	1	1	0	1	1	0	1	1	1	0	0	1	0	1	1	1	1	0	1	1	1	0	0	0	0	1	0	1	1	0	1	1	0	1	1	0	1	1	1	1	1	0
FAM157C|AL592166.1	0	0	0	0	1	1	1	1	0	1	0	1	0	1	1	1	0	1	0	0	1	1	1	1	0	1	1	1	0	0	0	0	1	0	0	0	0	0	1	1	0	0	0	1	1	1	1	0	1
FAM157C|MELTF-AS1	1	0	0	0	1	1	1	1	1	1	0	1	0	1	0	1	0	1	0	1	1	0	0	1	1	1	1	1	0	1	1	1	1	1	0	1	0	1	1	0	0	0	0	0	0	0	1	0	0
FAM157C|AC092803.2	1	1	0	1	0	1	1	1	0	1	0	0	1	1	1	1	0	1	0	1	1	1	1	1	1	1	1	1	1	1	1	1	0	1	0	1	1	1	1	1	1	1	0	1	1	1	1	0	0
FAM157C|U62317.1	0	1	0	1	1	0	1	1	0	0	1	0	0	1	0	0	1	0	0	0	1	1	1	1	0	1	0	0	1	0	0	0	0	1	1	0	0	1	0	1	1	1	0	1	1	0	0	0	1
FAM157C|LINC01615	0	1	1	1	1	1	1	0	1	0	1	1	0	1	0	1	1	0	0	0	1	0	1	0	1	1	1	1	1	1	0	1	1	1	1	1	1	1	1	1	1	1	0	1	1	0	1	0	1
FAM157C|AC092115.3	0	0	0	0	1	0	1	0	1	0	0	1	1	0	0	1	0	1	0	0	1	0	1	1	0	1	1	1	1	0	1	1	1	0	0	1	0	1	1	0	0	1	0	1	0	0	0	0	0
FAM157C|PAXIP1-AS1	0	0	0	1	1	1	1	0	1	1	0	0	1	0	1	1	0	1	0	1	1	1	1	1	1	1	1	1	1	1	1	0	1	0	1	1	0	1	1	1	1	1	1	1	0	1	1	0	0
FAM157C|AP002336.2	0	0	0	0	1	0	0	1	0	1	0	1	0	1	0	0	1	1	0	0	1	1	0	0	1	1	0	0	0	0	0	1	1	0	0	0	0	0	0	0	0	0	0	1	1	0	0	0	0
FAM157C|AC004847.1	0	0	1	0	1	0	0	0	0	1	0	1	0	1	0	1	1	1	0	0	1	0	1	0	0	1	0	0	0	0	0	0	1	1	0	0	0	1	1	1	0	0	0	1	1	0	1	0	1
ADAMTS9-AS2|PICART1	0	0	1	1	1	0	0	0	0	0	1	1	0	0	0	0	0	0	0	0	1	0	1	1	0	0	0	0	1	0	0	1	0	0	0	0	0	0	0	0	1	0	0	1	0	0	0	0	0
ADAMTS9-AS2|AL139246.3	0	1	1	1	0	0	0	0	1	1	1	1	1	1	1	1	1	0	1	1	1	1	0	1	1	1	1	1	1	1	1	1	1	1	0	1	1	1	1	1	1	0	1	1	0	1	1	1	1
ADAMTS9-AS2|AC104653.1	1	1	0	0	0	0	0	1	1	1	1	1	0	0	0	0	1	1	0	1	1	1	1	1	1	0	1	0	1	1	1	1	0	0	0	1	1	0	1	1	1	0	1	0	0	1	0	1	0
ADAMTS9-AS2|AC012668.3	0	0	0	1	1	0	0	0	0	0	1	0	0	0	0	0	0	0	0	0	0	0	0	1	0	0	0	1	0	0	0	1	0	0	0	0	0	0	0	0	1	0	0	0	0	0	0	0	0
ADAMTS9-AS2|AL035258.1	0	1	0	0	1	1	0	0	1	1	0	0	1	1	1	1	0	1	1	1	0	1	0	1	1	1	1	1	1	1	1	1	0	1	1	0	0	1	1	0	1	0	0	0	1	1	1	1	0
ADAMTS9-AS2|DEPDC1-AS1	1	1	1	1	1	1	0	0	0	0	1	1	0	1	0	0	0	0	0	0	1	1	0	1	0	1	1	1	1	0	0	1	1	0	0	0	0	1	1	1	1	0	1	1	0	1	1	1	1
ADAMTS9-AS2|AL356417.2	1	0	0	0	0	0	1	0	0	0	1	1	0	1	0	0	0	0	0	0	1	0	1	0	0	0	1	1	0	1	0	0	1	0	0	0	0	0	0	0	0	0	0	1	0	0	0	0	0
ADAMTS9-AS2|HNF1A-AS1	0	0	0	1	1	0	0	0	0	0	1	0	0	0	0	0	0	0	0	0	0	0	0	1	0	0	0	0	0	0	0	1	0	0	0	0	0	0	0	0	1	0	0	0	0	0	0	0	0
ADAMTS9-AS2|VWA8-AS1	1	1	0	1	1	1	0	0	1	1	1	0	1	0	0	1	0	1	0	1	1	0	1	1	1	0	1	1	1	1	1	1	1	0	1	1	0	1	1	0	1	0	1	0	0	0	0	0	0
ADAMTS9-AS2|LINC02561	1	0	0	1	1	1	0	0	1	1	1	0	0	0	0	0	0	1	0	1	1	1	0	1	1	0	1	1	1	0	0	0	1	0	0	0	0	0	0	0	1	0	1	0	0	0	0	1	0
ADAMTS9-AS2|AF127936.1	1	1	1	1	0	0	1	1	0	1	1	1	1	0	0	1	1	1	0	1	1	0	1	1	1	1	1	1	1	1	0	0	1	1	0	1	1	1	0	1	1	1	0	1	0	0	1	1	1
ADAMTS9-AS2|AL049775.2	0	1	1	1	1	0	0	0	1	1	1	1	0	1	0	0	1	0	1	0	1	0	1	1	0	1	1	1	1	0	1	1	1	0	0	0	1	0	0	0	1	1	1	1	1	0	0	0	1
ADAMTS9-AS2|LINC01143	1	1	1	1	1	0	1	1	1	0	0	1	1	1	0	1	1	1	0	1	1	0	0	0	1	1	1	1	1	1	1	1	0	1	0	1	0	0	0	1	1	1	0	1	1	0	1	0	0
ADAMTS9-AS2|PLA2G4E-AS1	0	0	1	1	1	0	0	1	0	0	1	1	0	1	0	0	0	0	1	0	1	1	0	1	0	0	1	0	0	0	0	1	0	0	0	0	0	0	0	0	1	1	0	0	1	0	0	0	0
ADAMTS9-AS2|LINC00460	0	0	0	1	1	0	0	0	0	0	1	1	0	1	0	0	1	0	0	0	1	0	1	1	0	0	0	0	0	0	0	1	1	0	0	0	0	0	0	0	0	0	0	1	0	0	0	0	0
ADAMTS9-AS2|AL133410.1	1	0	1	1	1	0	1	1	0	1	0	1	1	1	1	1	1	1	1	1	1	0	0	1	1	1	1	1	1	1	0	1	1	1	0	1	1	1	0	1	1	1	1	1	1	1	1	0	1
ADAMTS9-AS2|AL049775.1	1	1	1	1	1	1	1	0	1	0	1	1	0	1	0	0	1	0	1	0	1	0	1	1	0	1	1	1	1	0	0	1	1	0	1	0	1	0	0	0	1	0	0	1	1	0	0	1	0
ADAMTS9-AS2|LINC02551	1	1	1	1	1	1	1	0	0	0	1	1	0	1	0	1	1	0	1	1	1	0	1	1	1	1	0	1	1	0	0	1	1	0	0	0	0	0	0	0	0	1	1	1	0	0	0	1	1
ADAMTS9-AS2|ZFHX4-AS1	1	1	1	1	1	1	1	0	0	0	1	1	1	1	1	1	1	0	0	1	1	1	0	1	1	1	1	1	1	1	1	1	1	0	1	0	0	1	0	1	1	1	1	1	1	1	1	1	0
ADAMTS9-AS2|LINC02408	1	1	1	0	1	0	1	0	0	1	1	1	1	1	1	0	1	1	0	1	1	1	1	1	1	1	1	1	1	0	0	0	1	0	0	0	1	0	1	0	1	0	0	1	1	0	0	1	1
ADAMTS9-AS2|LINC02367	1	0	0	1	1	0	0	0	1	1	0	0	0	0	0	1	0	1	1	1	1	1	0	1	1	0	1	1	0	1	0	1	0	0	0	1	0	0	0	1	1	0	0	0	0	1	0	0	0
ADAMTS9-AS2|LINC00314	1	1	0	1	1	1	1	0	1	0	1	1	0	0	0	0	0	0	1	0	1	0	1	1	0	0	0	1	1	1	0	1	0	0	1	1	0	0	0	1	1	1	1	1	0	0	0	1	0
ADAMTS9-AS2|AP005233.1	1	1	0	1	1	0	0	0	0	0	1	1	0	0	0	0	0	0	0	0	0	0	1	1	0	0	0	1	1	0	0	1	1	0	1	1	0	0	0	1	1	0	0	1	0	0	0	0	0
ADAMTS9-AS2|OBSCN-AS1	1	1	0	1	1	1	0	0	0	0	1	0	1	0	0	0	0	0	1	1	1	1	0	1	1	0	1	1	0	1	1	1	1	0	0	1	1	0	0	1	1	1	1	0	0	1	1	1	1
PICART1|AL139246.3	1	1	1	0	0	0	1	1	1	1	0	1	1	1	1	1	1	1	1	1	1	1	0	1	1	1	1	1	1	1	1	0	1	1	1	1	1	1	1	1	1	0	1	1	1	1	1	1	1
PICART1|AC068473.3	0	0	0	0	0	0	0	0	0	1	0	0	0	0	0	0	0	1	1	0	0	0	0	0	0	0	0	0	0	0	1	0	0	1	0	0	1	1	1	0	0	0	1	0	0	1	1	0	0
PICART1|AC104653.1	1	1	0	0	0	0	0	1	1	1	0	1	1	0	0	0	1	1	1	1	1	1	1	1	1	1	1	1	1	1	1	0	1	1	1	1	1	1	1	1	1	1	1	0	0	1	1	1	1
PICART1|AC012668.3	1	1	0	0	0	0	0	0	0	1	1	0	1	1	0	1	1	1	1	0	0	0	0	0	1	0	1	1	0	1	1	0	1	1	1	1	1	1	0	1	1	0	1	0	0	1	1	1	1
PICART1|AL035258.1	1	1	0	0	1	1	0	1	1	1	0	0	1	1	1	1	0	1	1	1	0	1	0	1	1	1	1	1	0	1	1	1	0	1	1	0	0	1	1	0	1	0	1	0	1	1	1	1	0
PICART1|AL356056.2	1	1	0	0	0	0	0	0	0	0	0	0	0	0	0	0	0	0	1	0	0	0	0	0	1	0	0	0	0	0	1	0	0	1	0	0	1	1	1	0	0	0	1	0	0	1	1	0	0
PICART1|TRG-AS1	1	1	0	0	0	0	0	0	1	1	0	0	0	0	0	0	0	1	1	0	0	0	0	0	1	0	0	0	0	0	1	0	0	1	0	0	1	1	1	1	0	0	1	0	0	1	1	0	0
PICART1|DEPDC1-AS1	1	1	1	0	1	1	0	1	1	1	0	0	1	1	1	1	1	1	1	0	1	1	0	1	1	1	1	1	1	1	1	0	1	1	1	0	1	1	1	1	1	0	1	1	0	1	1	1	1
PICART1|STK4-AS1	1	1	0	0	0	0	1	0	0	1	0	0	1	0	0	0	0	1	1	0	0	0	0	0	1	0	1	1	1	0	1	0	0	1	1	0	1	0	0	0	1	1	1	1	0	1	1	0	0
PICART1|DLG1-AS1	1	1	0	0	0	0	0	0	1	0	1	0	1	0	0	0	0	1	1	0	0	1	0	0	1	0	0	0	0	0	1	0	0	1	0	0	0	1	1	0	1	0	1	0	0	1	0	0	0
PICART1|AL356417.2	1	1	0	0	0	0	1	0	1	1	0	0	1	1	1	0	1	1	1	0	0	0	1	0	1	1	1	1	0	1	1	0	1	1	0	0	1	1	1	1	0	0	1	1	0	1	1	0	0
PICART1|AC079160.1	1	0	0	0	0	0	0	0	0	1	0	0	1	0	0	0	0	1	1	0	0	1	0	0	1	0	1	1	0	0	1	0	0	1	1	1	1	1	1	0	0	0	1	0	0	1	1	1	0
PICART1|HNF1A-AS1	1	1	0	0	0	0	0	0	1	1	0	0	1	0	0	1	1	1	1	0	0	0	0	0	1	0	1	0	0	1	1	0	0	1	1	1	1	1	1	1	1	0	1	0	0	1	1	1	1
PICART1|VWA8-AS1	1	1	0	1	1	1	1	1	1	1	1	0	1	0	1	1	1	1	1	1	1	0	0	1	1	0	1	1	1	1	1	0	1	1	1	1	1	1	1	1	1	0	1	0	0	1	1	1	1
PICART1|LINC02561	1	1	0	0	1	1	0	0	1	1	1	0	1	0	0	0	1	1	1	1	1	1	0	1	1	0	1	1	1	0	1	0	1	0	1	0	1	1	1	0	1	0	1	0	0	1	0	1	0
PICART1|AF127936.1	1	1	1	0	0	0	1	1	1	1	1	0	1	0	1	1	1	1	1	1	1	1	1	0	1	1	1	1	1	1	1	0	1	1	0	1	1	1	1	1	1	1	1	1	1	1	1	1	1
PICART1|AL049775.2	1	1	1	1	1	1	1	0	1	1	1	1	0	1	0	1	1	1	1	0	1	0	1	0	1	1	1	1	1	0	1	1	1	1	1	0	1	1	0	0	1	1	1	1	1	1	0	1	1
PICART1|LINC01143	1	1	1	0	1	1	1	1	1	1	0	1	1	1	0	1	1	1	1	1	1	1	0	0	1	1	1	1	1	1	1	0	0	1	1	1	1	1	1	1	1	1	1	1	1	1	1	1	1
PICART1|PLA2G4E-AS1	0	1	1	0	1	0	1	1	1	0	1	0	0	1	0	1	1	0	1	0	1	1	0	0	0	0	1	0	0	0	1	0	0	1	0	1	1	1	0	1	1	1	1	0	1	1	1	1	0
PICART1|LINC00891	1	0	0	0	0	0	0	0	0	0	0	0	0	0	0	0	0	1	1	0	0	0	0	0	0	0	0	0	0	0	1	0	0	0	0	0	1	1	1	0	0	0	1	0	0	1	1	0	0
PICART1|LINC00460	1	1	0	0	1	0	0	0	0	0	0	0	0	1	0	0	1	0	0	0	1	1	0	0	0	0	0	0	0	0	1	0	1	0	1	0	1	0	0	0	0	0	1	1	0	0	0	1	0
PICART1|PRR26	1	0	0	0	0	0	1	1	1	1	0	0	1	0	1	0	1	1	1	0	0	0	0	0	1	0	1	0	0	1	1	0	1	1	1	0	1	1	1	1	0	0	1	0	0	1	1	1	1
PICART1|SEMA3B-AS1	1	0	0	0	0	0	1	0	1	1	0	0	1	0	0	0	0	1	0	0	0	0	0	0	1	0	1	1	0	0	1	0	0	0	1	0	1	1	1	0	0	0	1	0	0	1	1	0	0
PICART1|AL133410.1	1	0	1	0	1	0	1	1	1	1	0	0	1	1	1	1	1	1	1	1	1	1	0	1	1	1	1	1	1	1	1	0	1	1	1	1	1	1	1	1	1	1	1	1	1	1	1	1	1
PICART1|LINC00322	1	0	0	0	0	0	0	0	0	1	0	0	0	0	0	0	0	1	1	0	0	0	0	0	0	0	0	0	0	0	1	0	0	1	0	0	1	1	1	0	0	0	1	0	0	1	1	0	0
PICART1|AL049775.1	1	1	1	0	0	1	1	0	1	1	1	1	0	1	1	0	1	1	1	1	1	0	0	1	1	1	1	1	1	0	0	0	1	0	1	0	1	1	0	0	1	0	1	1	1	1	0	1	1
PICART1|LINC02551	1	1	1	1	1	1	1	0	1	0	1	1	0	1	0	1	1	1	1	1	1	0	1	0	1	1	0	1	1	1	1	1	1	1	0	0	1	1	1	1	0	1	1	1	0	1	0	1	1
PICART1|LINC00942	1	0	0	0	0	0	0	0	1	1	0	0	0	0	1	0	0	1	0	0	0	0	0	0	1	0	1	0	0	0	1	0	0	1	1	1	1	1	1	0	0	0	1	0	0	0	0	0	0
PICART1|LINC02408	1	1	1	0	0	1	1	1	1	1	1	1	1	1	1	1	1	1	1	1	1	1	1	0	1	1	1	1	1	1	1	0	1	1	1	0	1	1	1	1	1	0	1	1	1	1	1	1	1
PICART1|LINC02367	1	1	0	0	1	0	0	0	1	1	0	0	1	0	1	1	1	1	1	1	1	1	0	0	1	1	1	1	0	1	1	0	0	1	1	1	1	1	1	1	1	0	1	0	0	1	1	1	1
PICART1|LINC02100	1	0	1	0	0	0	0	0	0	0	0	0	0	0	0	0	1	0	0	0	1	0	0	0	1	0	0	1	0	1	1	0	0	1	0	0	1	1	1	1	0	0	1	0	0	1	0	0	0
PICART1|AL590666.3	1	0	0	0	0	0	0	0	1	1	0	0	0	0	0	0	0	1	1	0	0	0	0	0	0	0	0	0	0	0	1	0	0	1	1	0	1	1	1	1	0	0	1	0	0	1	1	0	0
PICART1|AC009407.1	1	0	0	0	0	0	0	0	1	1	0	0	0	0	0	0	0	1	1	0	0	0	0	0	0	0	0	0	0	0	1	0	0	1	1	0	1	1	1	0	1	0	1	0	0	0	1	0	0
PICART1|MIR29B2CHG	1	0	0	0	0	0	0	0	1	1	0	0	1	0	0	0	1	1	1	0	0	0	0	0	1	0	0	0	0	1	1	0	0	1	0	1	1	1	1	1	0	0	1	0	0	1	1	0	0
PICART1|HCG9	1	0	0	0	0	0	0	0	1	1	0	0	0	0	0	0	0	1	1	0	0	0	0	0	0	0	0	0	0	0	1	0	0	1	0	0	0	1	1	0	0	0	1	0	0	1	1	0	0
PICART1|LEF1-AS1	1	0	0	0	0	0	0	0	1	1	0	0	1	0	1	0	0	1	1	0	0	0	0	0	1	0	1	0	0	0	1	0	0	1	1	0	0	1	1	0	1	0	1	0	0	1	1	0	0
PICART1|LINC00314	1	1	0	0	1	1	1	1	1	1	1	0	1	0	1	1	1	1	1	1	0	1	0	0	1	1	1	1	1	1	1	0	0	1	1	1	1	1	1	1	1	1	1	1	0	1	1	1	1
PICART1|LINC01686	1	0	0	0	0	0	0	0	1	1	0	0	1	0	1	0	1	1	1	0	0	0	0	0	1	0	1	1	0	1	1	0	0	1	0	0	0	1	1	0	0	0	1	0	0	1	1	0	0
PICART1|AL450322.2	1	1	0	0	0	0	0	1	0	1	1	0	0	0	0	0	1	0	1	0	0	0	0	0	1	0	1	0	0	0	1	0	0	0	0	0	1	0	0	0	1	0	1	0	0	1	1	0	0
PICART1|AP005233.1	1	1	0	0	1	1	0	1	1	1	1	0	1	1	1	1	1	1	1	0	0	1	0	0	1	1	1	1	0	1	1	0	1	1	1	1	1	1	1	1	1	0	1	1	0	1	1	1	1
PICART1|OBSCN-AS1	1	1	0	0	1	1	1	0	1	1	0	0	1	0	1	1	1	1	1	1	1	1	0	1	1	0	1	1	0	1	1	0	1	1	1	1	1	1	1	1	0	1	1	0	0	1	1	1	1
PICART1|AC063948.1	1	0	0	0	0	0	0	1	1	1	0	0	1	0	1	0	0	1	1	0	0	0	0	0	1	0	1	1	0	1	1	0	0	1	1	1	0	1	1	0	1	0	1	0	0	1	1	0	1
PICART1|AL359715.1	1	0	0	0	0	0	0	0	1	1	0	0	0	0	1	0	0	1	1	0	0	0	0	0	1	0	0	0	0	0	1	0	0	0	1	0	1	1	1	1	0	0	1	0	0	1	1	0	0
PICART1|LINC01405	0	0	0	0	0	0	0	0	1	0	0	0	0	0	0	0	0	0	1	0	0	0	0	0	0	0	0	0	0	0	1	0	0	1	0	0	1	1	1	0	0	0	1	0	0	1	1	0	0
PICART1|AC131009.1	1	0	0	0	0	0	1	0	1	1	0	0	0	0	0	0	0	1	1	0	0	0	0	0	0	0	1	0	0	0	1	0	0	0	0	0	0	1	1	0	0	0	1	0	0	1	0	0	0
PICART1|IFNG-AS1	1	1	0	0	0	0	0	1	1	1	0	0	1	1	1	1	1	1	1	0	0	0	0	0	1	0	1	0	0	1	1	0	0	1	0	1	1	1	1	1	1	0	1	0	0	1	1	0	1
PICART1|LINC01082	1	0	0	0	0	0	0	0	0	1	0	0	1	0	0	1	0	1	1	0	0	0	0	0	0	0	0	0	0	1	1	0	0	1	1	0	1	1	1	0	0	0	1	0	0	1	1	0	0
PICART1|AC008632.1	1	0	0	0	0	0	0	0	1	1	0	0	0	0	0	0	0	1	1	0	0	0	0	0	0	0	0	0	0	0	1	0	0	1	0	0	0	1	0	0	0	0	1	0	0	1	1	0	0
PICART1|NRIR	0	0	0	0	0	0	0	1	0	1	0	0	0	0	0	0	1	0	1	0	0	0	0	0	1	0	1	0	0	0	1	0	0	1	0	0	1	1	0	1	0	0	0	0	0	1	1	1	0
PICART1|DDX11-AS1	1	0	0	0	0	0	0	0	1	1	0	0	0	0	0	0	0	1	1	0	0	0	0	0	1	0	1	0	0	0	1	0	0	0	0	0	1	1	0	0	0	0	1	0	0	0	0	0	0
PICART1|AL135999.3	1	0	0	0	0	0	0	0	1	1	0	0	0	0	0	0	0	0	1	0	0	0	0	0	0	0	0	0	0	0	1	0	0	1	0	0	0	1	1	0	0	0	1	0	0	1	1	0	0
AL139246.3|AC104653.1	1	0	0	0	1	0	0	1	0	0	1	1	0	0	0	0	1	1	0	0	1	1	1	0	1	0	1	0	1	1	1	0	0	0	1	1	1	0	0	1	0	1	1	0	0	0	0	1	0
AL139246.3|AC012668.3	1	0	0	1	1	1	0	0	0	0	1	0	0	0	0	0	0	0	0	0	0	0	1	0	0	0	0	0	0	0	0	0	0	0	1	0	0	0	0	0	0	1	0	0	0	0	0	0	0
AL139246.3|AL035258.1	1	0	0	0	1	1	0	0	1	1	0	0	1	1	1	0	0	1	0	1	0	1	0	1	1	1	1	0	0	1	1	1	0	1	1	0	0	1	1	0	1	0	0	0	1	1	0	1	0
AL139246.3|DEPDC1-AS1	1	0	1	1	1	1	0	0	0	0	1	0	0	0	0	0	0	0	0	0	1	0	1	1	0	1	1	1	0	0	0	0	1	0	1	0	0	1	0	0	1	1	1	0	0	0	1	0	1
AL139246.3|VWA8-AS1	1	0	0	1	1	1	1	0	0	1	1	0	1	0	0	0	0	1	0	0	1	0	1	1	0	0	1	1	0	1	1	0	0	0	1	1	0	1	1	0	1	1	1	0	0	0	0	0	0
AL139246.3|LINC02561	1	0	0	0	1	1	0	0	0	0	1	0	0	0	0	0	0	1	0	0	1	1	0	1	0	0	1	1	0	0	0	0	1	0	1	0	0	0	0	0	0	1	1	0	0	0	0	0	0
AL139246.3|AF127936.1	1	1	1	1	1	0	1	1	0	1	1	0	0	0	0	1	1	1	0	1	1	0	1	0	1	1	1	0	0	1	0	0	1	1	0	1	1	1	0	1	0	1	0	1	0	0	1	1	1
AL139246.3|AL049775.2	0	1	1	1	1	1	1	0	1	1	1	1	0	1	0	0	1	0	1	0	1	0	1	0	0	1	1	0	0	0	1	1	1	0	1	0	0	0	0	0	1	1	0	1	1	0	0	0	1
AL139246.3|LINC01143	1	0	0	1	1	1	1	1	0	0	0	0	0	1	0	0	0	1	0	0	1	0	0	0	0	1	1	1	0	0	1	0	0	0	1	1	0	0	0	1	1	1	0	1	1	0	0	0	0
AL139246.3|PLA2G4E-AS1	0	0	0	1	1	1	1	1	0	0	1	0	0	1	0	0	0	0	0	0	0	1	0	0	0	0	1	0	0	0	0	1	0	0	0	0	0	0	0	0	1	1	0	0	1	0	0	0	0
AL139246.3|AL133410.1	1	0	0	1	1	1	1	1	0	0	0	0	1	1	0	0	0	1	0	0	1	0	0	0	0	1	1	1	0	1	0	1	1	0	1	1	0	1	0	1	1	1	0	0	1	0	1	0	1
AL139246.3|AL049775.1	1	0	1	0	1	1	1	0	0	0	1	1	0	1	0	0	1	0	1	0	1	0	1	0	0	1	1	0	0	0	0	0	1	0	1	0	0	0	0	0	1	1	0	1	1	0	0	0	0
AL139246.3|LINC02551	1	1	1	1	1	1	1	0	0	0	1	1	0	1	0	1	1	0	0	1	1	0	1	0	0	1	0	0	1	0	0	1	1	0	0	0	0	0	0	0	0	1	0	1	0	0	0	1	1
AL139246.3|ZFHX4-AS1	1	0	1	1	1	1	1	0	0	0	1	1	1	1	1	1	1	0	0	0	1	0	1	0	1	1	1	1	0	1	1	1	1	0	1	0	0	1	0	0	1	1	0	1	1	0	1	1	0
AL139246.3|LINC02408	1	0	0	0	1	1	1	0	0	1	1	0	1	1	1	0	1	1	0	0	1	1	1	0	0	1	1	1	0	0	0	0	0	0	0	0	0	0	1	0	0	1	0	0	1	0	0	0	0
AL139246.3|LINC02367	1	0	0	1	1	1	0	0	0	0	0	0	0	0	0	0	0	1	0	0	0	0	0	0	0	0	1	0	0	0	0	0	0	0	1	1	0	0	0	0	0	1	0	0	0	0	0	0	0
AL139246.3|LINC01342	1	0	1	1	1	1	1	1	1	1	1	1	1	0	1	1	0	1	1	1	1	1	1	1	1	1	1	1	1	1	1	1	1	0	1	1	0	1	1	0	1	1	1	0	1	1	1	1	1
AL139246.3|LINC00314	1	0	0	1	1	1	1	0	0	0	1	0	0	0	0	0	0	0	0	0	0	0	1	0	0	0	0	0	0	0	0	1	0	0	1	1	0	0	0	0	0	1	0	0	0	0	0	0	0
AL139246.3|AP005233.1	1	0	0	1	1	1	0	1	0	0	1	0	0	0	0	0	0	0	0	0	0	0	1	0	0	0	0	0	0	0	0	1	0	0	1	1	0	0	0	0	0	1	0	0	0	0	0	0	0
AL139246.3|OBSCN-AS1	1	0	0	1	1	1	0	0	0	0	0	0	1	0	0	0	0	1	1	0	1	1	1	1	1	0	1	1	0	0	1	1	0	0	1	1	0	0	0	0	0	1	0	0	0	1	0	0	1
AC068473.3|MSC-AS1	1	1	0	0	1	0	0	0	0	0	1	0	0	0	0	0	1	0	0	1	1	0	1	0	1	0	0	1	1	1	1	0	1	0	0	1	1	0	0	0	0	1	0	0	0	0	0	1	0
AC068473.3|AL035258.1	1	1	0	0	1	1	0	1	1	1	0	0	1	1	1	1	0	1	1	1	0	1	1	1	1	1	1	1	1	1	1	1	0	1	1	0	0	1	1	0	1	0	0	0	1	1	1	1	1
AC068473.3|AL356056.2	1	1	1	1	0	1	0	0	0	0	1	1	0	0	0	1	0	0	0	1	0	1	1	1	1	1	1	1	1	1	0	0	0	1	0	1	0	1	1	0	0	1	1	1	0	1	0	0	1
AC068473.3|TRG-AS1	1	1	1	0	0	0	0	1	1	1	1	1	0	0	1	1	1	0	0	1	1	0	1	1	1	0	0	0	1	1	0	0	0	1	0	1	0	1	1	1	0	1	0	1	0	0	1	1	1
AC068473.3|STK4-AS1	1	1	1	1	1	1	1	1	0	1	1	1	1	0	0	1	0	1	0	1	1	1	1	1	1	1	1	1	1	1	0	1	1	1	1	1	0	0	0	1	1	1	1	1	1	0	1	0	1
AC068473.3|DLG1-AS1	1	1	1	1	1	1	0	1	1	0	1	0	1	0	0	1	0	1	0	1	1	1	1	1	1	0	1	0	1	0	0	1	0	1	1	1	0	1	1	1	1	1	1	1	0	1	0	0	1
AC068473.3|MANCR	0	1	0	1	1	0	1	0	1	0	1	1	0	1	0	0	1	0	0	0	0	0	1	0	0	0	0	0	1	0	0	0	0	0	1	0	1	0	0	0	0	1	0	1	1	0	0	0	0
AC068473.3|AL356417.2	1	1	1	0	1	1	1	1	1	1	1	1	1	1	1	1	1	0	1	1	1	1	1	0	1	1	1	1	1	1	1	0	1	1	0	1	1	1	1	1	0	1	1	1	1	0	1	1	0
AC068473.3|AC079160.1	1	1	0	0	0	1	0	0	0	1	1	1	1	0	0	1	1	1	1	0	1	1	1	1	1	0	1	1	1	1	1	0	0	1	1	1	0	0	1	1	0	1	0	1	1	1	1	1	0
AC068473.3|VWA8-AS1	1	1	1	1	1	1	1	1	1	1	1	0	1	0	1	1	1	1	1	1	1	1	1	1	1	1	1	1	1	1	1	1	1	1	1	1	0	1	1	1	1	1	1	1	0	1	1	1	1
AC068473.3|LINC02561	1	1	0	1	1	1	0	0	1	1	1	0	1	0	0	0	1	1	1	1	1	1	1	1	1	0	1	1	1	1	1	0	1	0	1	1	1	1	1	1	1	1	1	0	0	0	0	1	0
AC068473.3|AL049775.2	1	1	1	1	1	1	1	0	1	1	1	1	0	1	1	1	1	1	1	0	1	0	1	1	1	1	1	1	1	1	1	1	1	1	1	1	1	1	0	0	1	1	1	1	1	0	0	1	1
AC068473.3|LINC01564	1	1	0	0	0	0	0	0	0	1	1	0	0	0	0	0	0	0	0	1	0	0	1	1	0	0	1	0	1	1	1	0	0	0	0	1	0	0	1	0	1	1	1	0	0	0	0	0	0
AC068473.3|AP002518.2	1	1	0	0	0	0	0	0	1	0	1	0	0	0	0	0	0	0	0	0	0	0	1	0	0	0	0	0	1	1	0	0	0	0	0	1	0	0	1	1	0	1	0	1	0	0	1	0	0
AC068473.3|PLA2G4E-AS1	1	1	1	1	1	1	1	1	1	0	1	1	0	1	0	1	1	0	1	0	1	1	1	1	0	0	1	1	1	0	1	1	0	0	1	1	1	0	0	1	1	1	0	1	1	1	1	1	0
AC068473.3|LINC00891	1	1	0	0	0	0	0	0	0	0	1	0	0	0	0	0	0	0	0	0	0	0	1	0	0	0	0	0	1	0	0	0	0	0	0	1	0	0	1	0	0	1	0	1	0	0	1	0	0
AC068473.3|LINC00460	1	1	1	1	1	0	1	1	1	0	1	1	0	1	0	0	1	0	0	1	1	1	1	1	0	1	0	1	1	0	0	1	1	0	1	1	1	0	0	0	0	1	1	1	1	0	0	1	1
AC068473.3|SEMA3B-AS1	1	1	1	0	0	1	1	1	1	0	1	0	1	0	1	1	0	1	0	0	1	1	1	0	1	0	1	1	1	1	1	1	0	0	1	1	0	1	1	1	0	1	1	1	1	0	1	1	0
AC068473.3|SBF2-AS1	1	1	0	0	0	0	0	0	0	0	1	0	0	0	0	0	0	0	0	0	0	0	1	1	0	0	0	1	1	1	0	0	0	0	0	1	0	0	0	0	0	1	0	1	0	0	0	0	0
AC068473.3|ZEB1-AS1	1	1	0	0	0	0	0	0	0	0	1	0	0	0	0	0	0	0	0	0	1	0	1	0	0	0	0	1	1	0	0	0	0	0	0	1	0	0	0	0	0	1	0	0	0	0	0	0	0
AC068473.3|LINC00322	1	1	0	0	0	0	0	0	1	0	1	0	0	0	0	0	0	0	0	0	0	0	1	0	0	0	0	0	1	0	0	0	0	0	1	1	0	0	0	0	0	1	0	1	0	0	1	0	0
AC068473.3|AL049775.1	1	1	1	1	1	1	1	0	1	1	1	1	0	1	1	0	1	1	1	1	1	1	1	1	1	1	1	1	1	0	0	1	1	0	1	0	1	0	0	0	1	1	1	1	1	1	0	1	1
AC068473.3|LINC02551	1	1	1	1	1	1	1	0	1	0	1	1	0	1	0	1	1	1	1	1	1	1	1	1	1	1	1	1	1	1	1	1	1	1	0	0	1	1	1	1	0	1	1	1	1	0	0	1	1
AC068473.3|LINC02389	1	1	0	0	0	0	0	0	0	0	1	0	0	0	0	0	0	0	0	0	0	0	1	0	0	0	0	0	1	0	0	0	0	0	0	1	0	0	0	0	0	1	0	1	0	0	0	0	0
AC068473.3|LINC00942	1	1	0	1	0	1	1	0	1	1	1	0	1	0	1	1	0	1	0	1	1	1	1	1	1	0	1	1	1	1	1	0	1	0	1	1	1	0	1	0	0	0	0	0	0	0	0	0	0
AC068473.3|LINC02100	1	1	1	1	0	1	0	1	0	0	1	1	0	0	0	0	1	0	0	1	1	0	1	0	1	1	0	1	1	1	0	0	0	1	0	0	0	0	0	1	0	0	0	1	0	0	0	0	0
AC068473.3|AL590666.3	1	1	1	1	1	1	1	1	1	0	1	1	1	1	0	1	0	0	0	0	0	0	1	1	0	1	1	1	1	1	1	0	0	1	1	1	1	1	1	1	0	1	1	1	1	1	1	1	1
AC068473.3|AC120114.1	1	1	0	0	0	1	0	0	0	0	1	0	0	0	0	0	0	0	0	1	0	0	1	0	1	0	0	0	1	0	0	0	0	0	0	0	0	0	0	0	0	1	0	1	0	0	0	0	0
AC068473.3|H1FX-AS1	1	1	0	0	0	1	0	0	0	0	1	0	0	0	0	0	0	0	0	0	0	0	1	0	0	0	0	0	1	1	0	0	0	0	0	1	0	0	0	1	0	1	0	1	0	0	1	0	0
AC068473.3|LINC01615	0	1	0	1	1	0	0	0	0	0	1	1	0	0	0	0	1	0	0	0	1	0	0	0	0	0	0	0	1	0	0	0	0	0	0	0	0	0	0	0	0	1	0	1	0	0	0	0	0
AC068473.3|AL031985.3	1	1	0	0	1	0	0	0	0	0	1	0	0	0	1	0	0	0	0	0	1	1	1	1	0	1	0	1	1	1	0	0	0	0	0	0	0	1	0	1	0	1	0	1	0	0	1	0	0
AC068473.3|AC009407.1	1	1	1	1	0	0	1	0	1	0	1	0	0	1	0	0	0	0	0	0	0	0	1	1	0	0	0	0	1	0	0	0	0	0	1	1	0	0	1	1	1	1	0	1	0	0	1	1	0
AC068473.3|MIR29B2CHG	1	1	1	0	0	1	0	1	1	0	1	0	1	1	1	1	1	1	1	1	0	1	1	0	1	1	0	1	1	1	1	1	0	1	0	1	1	1	1	1	0	1	1	1	1	1	1	1	1
AC068473.3|HCG9	1	1	1	0	0	1	0	1	1	0	1	1	0	0	0	0	0	0	0	0	0	0	1	0	0	0	0	1	1	1	0	0	0	0	0	0	0	0	1	1	0	1	0	1	0	0	1	1	0
AC068473.3|CASC15	1	1	0	0	0	0	0	0	1	0	1	1	0	0	0	0	1	1	0	1	1	0	0	0	0	0	0	0	1	0	1	0	0	0	0	0	0	0	1	0	0	1	0	1	0	0	0	0	0
AC068473.3|LEF1-AS1	1	1	0	0	1	1	1	1	1	1	1	1	1	0	1	1	1	1	0	1	1	1	1	1	1	0	1	1	1	1	1	0	1	0	1	1	0	1	1	0	1	1	1	1	1	1	1	1	0
AC068473.3|LINC01686	1	1	1	1	1	0	0	1	1	1	1	1	1	0	1	1	1	1	0	1	1	1	1	1	1	1	1	1	1	1	1	0	1	1	0	1	0	1	1	0	0	1	1	1	0	0	1	0	0
AC068473.3|AL450322.2	1	1	1	1	1	1	1	1	0	0	1	1	0	1	0	1	1	0	0	1	1	1	1	1	1	1	1	0	1	0	0	1	1	0	0	1	1	0	0	0	1	1	0	1	1	0	1	1	0
AC068473.3|LINC02195	1	1	1	0	0	0	0	0	0	0	1	0	0	0	0	0	0	0	0	0	0	0	1	0	0	0	0	0	1	1	0	0	0	1	0	1	0	0	1	1	0	0	0	1	0	0	1	0	0
AC068473.3|AC063948.1	1	1	1	1	1	1	1	1	1	1	1	1	1	0	1	1	0	1	1	1	1	1	1	1	1	0	1	1	1	1	1	0	0	1	1	1	0	1	1	1	1	1	1	1	0	1	1	1	1
AC068473.3|AL359715.1	1	1	1	0	0	0	0	1	1	0	1	1	0	0	1	0	0	0	0	1	0	0	1	0	1	1	0	0	1	0	1	0	0	0	1	1	0	0	1	1	0	1	0	1	0	1	1	0	0
AC068473.3|LINC01405	1	1	0	0	0	0	0	0	1	0	1	1	0	0	0	0	0	0	0	0	0	0	1	1	0	0	0	0	1	1	0	0	0	0	0	1	0	0	0	0	0	1	0	1	0	0	1	0	0
AC068473.3|SMIM25	1	1	0	0	0	0	0	0	0	0	1	1	0	0	0	0	0	0	0	1	0	0	1	0	0	0	0	0	1	0	0	0	0	0	0	0	0	0	0	0	0	1	0	1	0	0	0	0	0
AC068473.3|AC131009.1	1	1	1	1	1	1	1	0	1	0	1	1	0	0	0	1	1	0	0	0	1	1	1	1	1	0	1	1	1	0	1	0	0	0	0	1	0	1	1	0	0	1	0	1	1	0	0	0	0
AC068473.3|AC078788.1	1	1	1	1	1	0	0	0	1	0	1	1	0	0	0	0	0	0	1	1	0	1	1	1	1	0	1	1	1	0	0	0	0	0	0	1	0	0	0	0	1	1	0	1	0	0	1	0	0
AC068473.3|IFNG-AS1	1	1	1	0	1	1	1	1	1	1	1	1	1	1	1	1	1	1	1	1	1	1	1	1	1	1	1	1	1	1	1	0	1	1	0	1	1	1	1	1	1	1	1	1	1	1	1	1	1
AC068473.3|LINC01082	1	1	0	0	0	0	0	0	0	1	1	0	1	0	1	1	0	1	1	1	0	1	1	0	0	0	0	0	1	1	1	1	1	0	1	1	0	1	1	0	0	1	1	1	0	1	1	0	0
AC068473.3|AC008632.1	1	1	1	0	0	0	0	1	1	0	1	0	0	0	0	0	0	0	0	0	0	0	1	1	0	0	0	0	1	1	0	0	0	0	0	1	0	0	0	0	0	1	0	1	0	0	1	0	0
AC068473.3|NRIR	1	1	1	0	1	0	0	1	0	1	1	1	0	0	0	1	1	0	1	1	0	1	1	1	1	1	1	0	1	0	0	0	0	1	0	1	1	1	0	1	0	1	0	1	0	1	1	1	1
AC068473.3|DDX11-AS1	1	1	0	0	0	1	0	0	1	0	1	0	0	0	0	0	0	0	0	1	1	0	1	0	1	0	1	1	1	1	0	0	0	0	0	1	0	0	0	0	0	1	0	1	0	0	0	0	0
AC068473.3|AL135999.3	1	1	1	1	1	1	0	1	1	0	1	1	1	0	0	1	1	0	0	0	0	0	1	1	0	0	1	1	1	1	0	0	0	1	0	1	0	1	1	1	0	1	1	1	0	0	1	0	1
AC104653.1|AC012668.3	0	0	1	1	1	1	0	0	0	0	1	0	1	1	0	1	0	0	1	0	0	0	0	0	0	0	0	1	0	0	0	1	0	0	0	0	0	0	0	0	1	0	0	0	0	0	0	0	0
AC104653.1|AL035258.1	0	0	0	0	1	1	0	0	1	1	0	0	1	1	1	1	0	1	1	1	0	1	0	1	0	1	1	1	0	1	1	1	0	1	1	0	0	1	1	0	1	0	0	0	1	1	1	1	0
AC104653.1|DEPDC1-AS1	1	0	1	1	1	1	1	0	0	0	0	0	1	1	1	1	0	0	1	0	0	0	0	1	0	1	1	1	0	0	0	1	1	0	1	0	0	1	0	0	1	0	1	1	0	0	1	0	1
AC104653.1|STK4-AS1	0	0	1	1	1	0	1	0	0	0	0	0	1	0	0	0	0	0	0	0	0	0	0	0	0	0	0	1	0	0	0	1	0	0	0	0	0	0	0	0	1	0	0	1	0	0	0	0	0
AC104653.1|AL356417.2	0	0	1	0	0	0	1	0	0	0	0	0	1	1	1	0	0	0	1	0	0	0	0	0	0	1	1	1	0	0	0	0	1	0	0	0	0	0	0	0	0	0	0	1	1	0	1	0	0
AC104653.1|HNF1A-AS1	0	0	1	1	1	1	1	0	0	0	0	0	1	0	0	1	0	0	1	0	0	0	0	0	0	0	0	0	0	0	0	1	0	0	0	0	0	0	0	0	1	0	0	0	0	0	0	0	0
AC104653.1|VWA8-AS1	1	0	0	1	1	1	1	0	1	1	1	0	1	0	1	1	0	0	1	0	0	0	0	1	0	0	1	1	0	0	1	1	1	0	1	1	0	1	1	0	1	0	1	0	0	0	0	0	0
AC104653.1|LINC02561	1	0	0	1	1	1	0	0	0	0	1	0	1	0	0	0	0	1	1	0	0	0	0	1	0	0	1	1	0	0	0	0	1	0	0	0	0	0	0	0	1	0	0	0	0	0	0	0	0
AC104653.1|AF127936.1	0	1	1	1	0	0	1	1	0	1	1	0	1	0	1	1	1	1	1	1	1	0	1	0	1	1	1	1	0	1	0	0	1	1	0	1	1	1	0	1	0	1	0	1	1	0	1	1	1
AC104653.1|AL049775.2	0	1	1	1	1	1	1	0	1	1	1	1	0	1	0	1	0	0	1	0	0	0	0	0	0	1	1	1	0	0	1	1	1	0	0	0	0	1	0	0	1	1	0	1	1	0	0	0	1
AC104653.1|LINC01143	0	1	1	1	1	1	1	0	0	0	0	0	1	1	0	1	0	0	1	0	0	0	0	0	0	1	1	1	0	0	1	1	0	1	0	1	0	1	0	0	1	1	0	1	1	0	1	0	0
AC104653.1|PLA2G4E-AS1	0	0	1	1	1	1	1	0	0	0	1	0	0	1	0	1	0	0	1	0	0	1	0	0	0	0	1	0	0	0	0	1	0	0	0	0	0	0	0	0	1	1	0	0	1	0	0	0	0
AC104653.1|LINC00460	0	0	1	1	1	0	1	0	0	0	1	0	0	1	0	0	0	0	0	0	0	0	0	0	0	0	0	0	0	0	0	1	1	0	0	0	0	0	0	0	0	0	0	1	0	0	0	0	0
AC104653.1|PRR26	0	0	1	1	0	1	1	0	0	0	0	0	1	0	1	1	0	0	1	0	0	0	0	0	0	0	0	0	0	0	0	0	0	0	0	0	0	1	0	0	0	0	0	0	0	0	0	0	0
AC104653.1|AL133410.1	1	0	1	1	1	1	1	0	0	0	0	0	1	1	1	1	0	0	1	0	0	0	0	0	0	1	0	1	0	0	0	1	1	1	0	1	0	1	0	1	1	1	0	1	1	0	1	0	1
AC104653.1|AL049775.1	0	0	1	1	1	1	1	0	0	0	1	1	0	1	1	0	1	0	1	0	0	0	0	1	0	1	0	1	0	0	0	1	1	0	1	0	0	0	0	0	1	0	0	1	1	0	0	0	0
AC104653.1|LINC02551	1	1	1	1	1	1	1	0	0	0	1	1	0	1	0	1	1	0	1	1	1	0	1	0	0	1	0	1	1	0	0	1	1	0	0	0	0	0	0	0	0	1	0	1	0	0	0	1	1
AC104653.1|ZFHX4-AS1	1	1	1	1	1	1	1	0	0	0	1	1	1	1	1	1	1	0	0	1	0	0	0	1	0	1	1	1	0	0	1	1	1	0	1	0	0	1	0	0	1	1	0	1	1	0	1	1	0
AC104653.1|LINC02408	1	1	1	1	1	1	1	0	0	1	1	0	1	1	1	1	0	0	1	0	0	0	0	0	0	1	1	1	0	0	0	0	1	0	0	0	0	0	1	0	1	0	0	1	1	0	1	0	1
AC104653.1|LINC02367	1	0	1	1	1	1	1	0	0	0	0	0	1	0	1	1	0	0	1	0	0	0	0	0	0	1	0	1	0	0	0	1	0	0	0	1	0	1	0	0	1	0	0	0	0	0	0	0	1
AC104653.1|LINC00314	0	0	1	1	1	1	1	0	0	0	1	0	1	0	1	1	0	0	1	0	0	0	0	0	0	1	0	1	0	0	0	1	0	0	1	1	0	1	0	0	1	1	0	1	0	0	1	0	0
AC104653.1|AP005233.1	0	0	1	1	1	1	1	0	0	0	1	0	1	1	1	1	0	0	1	0	0	0	0	0	0	0	0	1	0	0	0	1	1	0	1	1	0	1	0	0	1	0	0	1	1	0	0	0	0
AC104653.1|OBSCN-AS1	0	0	0	1	1	1	1	0	0	0	0	0	1	0	1	1	0	0	1	0	0	1	0	1	0	0	1	1	0	0	1	1	1	0	0	1	0	0	0	0	0	1	0	0	0	1	1	0	1
AC104653.1|IFNG-AS1	0	0	1	0	1	1	1	0	0	0	1	0	1	1	1	1	0	0	1	0	0	0	0	0	0	0	0	0	0	0	0	0	0	0	0	0	0	0	0	0	0	0	0	1	0	0	0	0	0
AC012668.3|AL035258.1	1	1	0	0	1	1	0	1	1	1	0	0	1	1	1	1	0	1	1	1	0	1	0	1	1	1	1	0	1	1	1	1	0	1	1	0	0	1	1	0	1	0	0	0	1	1	1	1	0
AC012668.3|AL356056.2	0	1	1	0	0	0	1	0	1	0	0	0	0	0	1	0	0	0	0	0	0	0	0	1	0	0	0	0	0	0	0	0	0	1	0	0	0	0	1	0	0	0	0	0	0	0	0	0	0
AC012668.3|DEPDC1-AS1	1	1	1	1	1	1	1	1	1	1	0	1	0	1	1	1	0	0	1	1	1	1	1	1	1	1	1	1	1	1	0	1	1	1	1	0	1	1	1	1	1	1	1	1	1	1	1	1	1
AC012668.3|STK4-AS1	1	0	0	1	1	0	1	0	1	0	0	0	0	0	1	0	0	1	0	1	1	0	0	0	1	1	1	1	1	0	0	1	0	0	0	0	0	0	1	0	0	1	0	1	0	0	0	0	0
AC012668.3|DLG1-AS1	0	1	0	0	0	0	1	0	1	0	0	0	0	0	1	0	0	0	0	0	0	1	0	0	0	0	0	0	0	0	0	0	0	1	0	0	0	0	1	0	0	0	0	0	0	0	0	0	0
AC012668.3|AL356417.2	1	1	0	0	0	0	1	0	1	1	0	1	1	1	1	0	1	0	1	1	1	0	1	0	1	1	1	1	0	1	1	0	1	1	0	0	1	0	1	0	0	0	1	1	1	0	1	0	0
AC012668.3|AC079160.1	1	0	0	0	0	0	1	0	1	1	0	0	1	0	1	0	0	0	1	0	1	1	0	0	0	0	0	0	0	0	0	0	0	1	0	0	0	0	1	0	0	0	0	0	0	0	0	0	0
AC012668.3|HNF1A-AS1	0	1	0	1	1	0	1	0	1	1	0	1	0	0	1	0	1	0	1	0	1	0	0	1	1	0	0	0	0	1	1	1	0	1	0	0	0	1	1	0	0	0	0	0	0	0	0	1	1
AC012668.3|VWA8-AS1	1	1	0	1	1	1	1	1	1	1	1	0	1	0	1	1	0	1	1	1	1	0	1	1	1	0	1	1	1	1	1	1	1	1	1	1	0	1	1	0	1	0	1	0	0	0	0	1	1
AC012668.3|LINC02561	1	0	0	0	1	1	1	0	1	1	1	0	1	0	1	0	1	1	1	1	1	1	0	1	1	0	1	1	1	0	1	0	1	0	1	0	1	0	1	0	1	0	1	0	0	0	0	1	0
AC012668.3|AF127936.1	1	1	1	0	0	0	1	1	1	1	1	1	1	0	1	1	1	1	1	1	1	1	1	1	1	1	1	1	1	1	1	0	1	1	0	1	1	1	1	1	0	1	0	1	1	0	1	1	1
AC012668.3|AL049775.2	0	1	1	1	1	1	1	0	1	1	1	1	0	1	1	1	1	0	1	0	1	0	1	1	1	1	1	1	1	0	1	1	1	1	1	0	1	1	1	0	1	1	1	1	1	0	0	1	1
AC012668.3|LINC01143	1	1	1	1	1	1	1	1	1	1	0	1	1	1	1	1	1	1	1	1	1	1	0	0	1	1	1	1	1	1	1	1	0	1	1	1	0	1	1	1	1	1	0	1	1	1	1	1	1
AC012668.3|PLA2G4E-AS1	0	0	1	1	1	1	1	1	1	0	1	1	0	1	1	1	1	0	1	0	1	1	0	0	0	0	1	0	0	0	1	1	0	0	0	0	1	0	1	0	1	1	0	0	1	1	0	1	0
AC012668.3|LINC00460	0	1	1	1	1	0	1	0	1	0	0	1	0	1	0	0	1	0	0	1	1	1	1	0	0	1	0	0	0	0	0	1	1	0	1	0	0	0	1	0	0	0	0	1	0	0	0	1	0
AC012668.3|PRR26	1	0	1	0	0	0	1	1	1	1	0	0	1	0	1	0	1	0	1	1	0	0	0	0	1	1	0	0	0	0	1	0	1	1	1	0	0	1	1	0	0	0	0	0	0	0	1	1	1
AC012668.3|SEMA3B-AS1	0	0	0	0	0	0	1	1	1	0	0	0	0	0	1	0	0	1	0	0	0	1	0	0	1	0	0	0	0	0	1	1	0	0	1	0	0	1	1	0	0	0	0	0	0	0	0	0	0
AC012668.3|AL133410.1	1	0	1	1	1	1	1	1	1	1	0	1	1	1	1	1	1	1	1	1	1	1	0	1	1	1	1	1	1	1	1	1	1	1	1	1	1	1	1	1	1	1	1	1	1	1	1	1	1
AC012668.3|AL049775.1	1	1	1	0	1	1	1	0	1	1	1	1	0	1	1	0	1	1	1	1	1	0	1	1	1	1	1	1	1	0	0	1	1	0	1	0	1	0	1	0	1	1	0	1	1	0	0	1	1
AC012668.3|LINC02551	1	1	1	1	1	1	1	0	1	0	1	1	0	1	1	1	1	1	1	1	1	0	1	1	1	1	0	1	1	1	0	1	1	1	0	0	0	0	1	0	0	1	1	1	0	0	0	1	1
AC012668.3|LINC02408	1	1	1	0	1	1	1	1	1	1	1	1	1	1	1	1	1	1	1	1	1	1	1	0	1	1	1	1	1	0	0	0	1	1	0	0	1	0	1	0	1	1	0	1	1	1	1	1	1
AC012668.3|LINC02367	1	1	0	1	1	1	1	0	1	1	0	0	1	0	1	1	1	1	1	1	1	1	0	1	1	1	1	0	0	1	1	1	0	1	1	1	0	1	1	1	1	0	0	0	0	1	0	1	1
AC012668.3|LINC02100	0	0	1	1	0	0	0	0	1	0	0	1	0	0	1	0	0	0	0	0	1	0	0	0	1	0	0	1	0	1	0	0	0	1	0	0	0	0	1	0	0	0	0	0	0	0	0	0	0
AC012668.3|MIR29B2CHG	0	0	0	0	0	0	1	0	1	0	0	0	0	0	1	0	0	0	1	0	0	0	0	0	0	0	0	0	0	0	0	0	0	1	0	0	0	0	1	0	0	0	0	0	0	0	0	0	0
AC012668.3|LEF1-AS1	0	0	0	0	0	0	1	0	1	0	0	0	0	0	1	0	0	0	0	0	0	0	0	0	0	0	0	0	0	0	0	0	0	0	0	0	0	0	1	0	0	0	0	0	0	0	0	0	0
AC012668.3|LINC01686	0	0	0	0	0	0	1	0	1	0	0	0	0	0	1	0	0	0	0	0	0	0	0	0	0	0	0	0	0	0	0	0	0	1	0	0	0	0	1	0	0	0	0	1	0	0	0	0	0
AC012668.3|AL450322.2	0	0	0	0	0	0	1	1	1	0	0	0	0	0	1	0	0	0	0	0	0	0	0	0	0	0	0	0	0	0	0	1	0	0	0	0	0	0	1	0	0	0	0	0	0	0	0	0	0
AC012668.3|AP005233.1	1	1	1	1	1	1	1	1	1	1	1	1	1	1	1	1	1	1	1	1	1	1	1	1	1	1	1	1	1	1	1	1	1	1	1	1	1	1	1	1	1	0	1	1	1	1	1	1	1
AC012668.3|OBSCN-AS1	1	1	0	1	1	1	1	0	1	1	0	0	1	0	1	1	0	1	1	1	1	1	0	1	1	0	1	1	0	1	1	1	1	1	1	1	1	0	1	1	0	1	1	0	1	1	1	1	1
AC012668.3|AC063948.1	1	0	0	0	0	0	1	1	1	1	0	0	0	0	1	0	0	0	1	1	1	0	0	0	1	0	0	1	1	0	1	0	0	1	1	1	0	1	1	0	1	0	0	0	0	0	0	0	1
AC012668.3|AC131009.1	0	0	0	0	0	0	1	0	1	0	0	0	0	0	1	0	0	0	0	0	1	0	0	0	0	0	0	0	0	0	0	0	0	0	0	0	0	0	1	0	0	0	0	0	0	0	0	0	0
AC012668.3|IFNG-AS1	0	1	0	0	0	0	1	1	1	1	0	0	0	0	1	0	0	0	1	0	0	1	0	0	0	0	0	0	0	0	0	0	0	1	0	0	0	1	1	0	0	0	0	1	0	0	0	0	1
AC012668.3|LINC01082	0	0	0	0	0	0	0	0	1	0	0	0	0	0	1	0	0	0	1	0	0	0	0	0	0	0	0	0	0	0	1	0	0	0	1	0	0	0	1	0	0	0	0	0	0	0	0	0	0
AC012668.3|NRIR	0	0	0	0	0	0	0	1	1	0	0	0	0	0	1	0	1	0	1	1	0	0	1	0	1	0	0	0	0	0	0	0	0	1	0	0	0	0	1	0	0	0	0	1	0	0	0	0	0
MSC-AS1|AL035258.1	1	1	0	0	1	1	0	1	1	1	0	1	1	1	1	1	0	1	1	1	0	1	0	1	1	1	1	1	1	1	1	1	0	1	1	0	0	1	1	0	1	0	0	1	1	1	1	1	1
MSC-AS1|AL356056.2	0	1	1	1	0	1	1	1	1	0	1	1	1	1	1	1	0	0	1	0	0	1	0	1	0	1	1	1	1	0	0	0	0	1	1	1	0	1	1	0	1	1	1	1	1	1	1	0	1
MSC-AS1|TRG-AS1	0	1	1	1	0	0	0	1	1	1	1	1	1	1	1	1	0	0	1	0	0	1	1	1	0	1	1	0	1	0	0	1	0	1	1	1	0	1	1	1	1	0	0	1	1	1	1	0	1
MSC-AS1|AC005920.1	0	0	1	0	0	0	0	1	1	0	0	1	1	1	1	1	0	0	1	0	0	1	0	1	0	1	0	0	0	0	0	1	0	1	1	0	0	1	1	0	1	0	0	1	1	1	1	0	1
MSC-AS1|MAFG-DT	0	0	0	0	0	0	0	1	1	0	0	1	1	0	1	0	0	0	0	0	0	1	0	0	0	0	0	0	0	0	0	0	0	1	1	0	0	0	0	0	1	0	0	1	1	1	1	0	1
MSC-AS1|AC090192.2	0	0	1	0	0	0	0	1	1	0	1	1	1	1	1	0	0	0	1	0	0	0	0	1	0	1	0	0	0	0	0	0	0	1	0	0	0	1	0	0	0	0	0	1	0	1	1	0	1
MSC-AS1|DLG1-AS1	0	1	1	1	1	1	1	1	1	0	1	1	1	1	1	1	0	1	1	0	0	1	1	1	1	1	1	0	1	0	0	1	0	1	1	1	0	1	1	1	1	1	1	1	1	1	1	0	1
MSC-AS1|AC026741.1	0	0	1	1	0	1	0	1	1	0	0	1	1	1	1	1	0	0	1	0	0	1	0	0	0	1	0	0	1	0	0	1	0	1	0	0	0	0	1	0	1	0	0	0	1	1	1	0	1
MSC-AS1|CEP83-DT	0	0	1	1	0	0	0	1	1	0	0	1	1	1	1	0	0	0	0	0	0	1	0	1	0	1	1	0	1	0	0	1	0	1	0	0	0	1	0	0	1	0	0	1	1	1	1	0	1
MSC-AS1|MMP25-AS1	0	0	1	0	0	0	0	1	0	0	0	1	0	0	1	0	0	0	0	0	0	1	0	0	0	0	0	0	0	0	0	0	0	1	0	0	0	0	1	0	0	0	0	1	1	1	1	0	1
MSC-AS1|MANCR	0	1	1	1	0	0	1	1	1	0	1	1	1	1	1	0	0	0	0	0	0	1	1	1	0	1	1	0	1	0	0	1	0	1	1	0	0	1	1	0	1	1	1	1	1	1	1	0	1
MSC-AS1|C8orf49	0	0	0	0	0	0	0	1	1	0	0	1	1	1	1	0	0	0	1	0	0	1	0	0	0	1	0	0	0	0	0	0	0	1	1	0	0	1	1	0	1	0	0	1	0	1	1	0	1
MSC-AS1|LINC00578	0	0	1	0	0	1	0	1	0	0	1	1	1	0	1	0	0	0	1	0	0	1	1	0	0	1	0	0	1	0	0	0	0	1	0	0	0	1	1	0	0	0	1	1	1	1	1	0	0
MSC-AS1|AC079160.1	1	0	1	1	0	1	0	1	1	1	0	1	1	1	1	1	0	1	1	0	1	1	0	1	1	1	1	1	1	1	1	1	0	1	1	1	0	1	1	1	1	0	0	1	1	1	1	1	1
MSC-AS1|LINC02561	1	1	1	1	1	1	0	1	1	1	1	1	1	1	1	0	1	1	1	1	1	1	1	1	1	1	1	1	1	1	1	0	1	1	1	1	1	1	1	1	1	1	1	1	1	1	1	1	0
MSC-AS1|LINC01063	0	0	1	0	0	1	0	1	0	0	0	1	0	1	1	0	0	0	0	0	0	1	0	0	0	1	0	0	1	0	0	0	0	1	0	0	0	1	1	0	1	0	0	1	0	1	1	0	0
MSC-AS1|CHKB-DT	0	0	1	0	0	0	0	1	0	0	0	1	0	1	1	0	0	0	0	0	0	1	0	0	0	1	0	0	0	0	0	0	0	1	0	0	0	1	0	0	1	0	0	1	1	1	1	0	1
MSC-AS1|TMPO-AS1	0	0	1	0	0	0	0	1	0	0	0	1	0	0	1	0	0	0	0	0	0	1	0	0	0	1	0	0	0	0	0	0	0	1	0	0	0	0	1	0	1	0	0	0	1	1	1	0	1
MSC-AS1|LINC01564	0	0	0	0	0	1	0	1	1	1	1	0	0	0	0	0	0	1	0	0	0	1	0	1	0	0	1	0	1	1	1	0	0	1	0	1	0	0	1	0	1	1	1	0	0	1	1	0	0
MSC-AS1|AP002518.2	0	0	1	1	0	1	1	1	1	0	0	1	1	1	1	1	0	0	1	0	0	1	0	1	0	1	1	0	1	0	0	1	0	1	1	1	0	1	1	1	1	1	1	1	1	1	1	0	1
MSC-AS1|PLA2G4E-AS1	0	1	1	1	1	1	1	1	1	0	1	1	0	1	1	1	1	0	1	0	1	1	0	1	0	0	1	1	1	0	1	1	0	1	1	1	1	1	1	1	1	1	0	1	1	1	1	1	1
MSC-AS1|LINC00891	0	0	1	1	0	1	0	1	1	0	1	1	1	1	1	1	0	0	1	0	0	1	0	1	0	1	1	0	1	0	0	1	0	1	1	0	0	1	1	1	1	0	1	1	1	1	1	0	1
MSC-AS1|LINC00460	0	1	1	1	1	0	1	1	1	0	1	1	1	1	0	0	1	0	0	1	1	1	1	1	0	1	1	1	1	0	0	1	1	1	1	1	1	0	1	1	1	0	1	1	1	1	1	1	1
MSC-AS1|MINCR	0	0	0	0	0	0	0	1	1	0	0	1	0	0	1	0	0	0	0	0	0	0	0	0	0	1	0	0	0	0	0	0	0	1	0	0	0	0	1	0	1	0	0	0	1	1	1	0	0
MSC-AS1|AC134312.5	0	0	0	0	0	0	0	1	0	0	0	1	0	1	1	0	0	0	0	0	0	0	0	0	0	1	0	0	0	0	0	1	0	1	0	0	0	0	1	0	0	0	0	1	1	1	1	0	0
MSC-AS1|LINC02381	0	0	1	0	0	0	0	1	0	0	0	1	1	1	1	0	0	0	0	0	0	0	0	0	0	1	0	0	0	0	0	0	0	1	0	0	0	1	1	0	0	0	0	1	1	1	1	0	1
MSC-AS1|SBF2-AS1	0	0	1	1	0	1	0	1	1	0	0	1	1	1	1	1	0	0	1	0	0	1	0	1	0	1	1	1	1	0	0	1	0	1	1	1	0	1	1	0	1	0	0	1	1	1	1	0	1
MSC-AS1|ZEB1-AS1	0	0	1	1	0	1	0	1	1	0	0	1	1	1	1	0	0	0	0	0	0	1	0	1	0	1	0	1	1	0	0	1	0	1	1	1	0	1	1	1	1	1	1	1	1	1	1	0	0
MSC-AS1|AC116903.2	0	0	1	0	0	1	0	1	1	0	0	1	1	1	1	0	0	0	1	0	0	1	0	1	0	1	0	0	0	0	0	0	0	1	1	0	0	1	1	0	1	0	0	0	1	1	1	0	1
MSC-AS1|LINC00322	0	0	1	1	0	1	0	1	1	0	1	1	1	1	1	1	0	0	1	0	0	1	1	1	0	1	0	0	1	0	0	0	0	1	1	0	0	1	1	0	1	0	1	1	1	1	1	0	1
MSC-AS1|AC021218.1	0	0	1	0	0	0	0	1	1	0	0	1	1	1	1	1	0	0	1	0	0	1	0	1	0	1	0	0	0	0	0	1	0	1	0	0	0	1	1	0	1	0	0	1	1	1	1	0	1
MSC-AS1|LINC02389	0	0	1	1	0	1	0	1	1	0	0	1	1	1	1	1	0	0	1	0	0	1	0	1	0	1	0	0	1	0	0	1	0	1	1	1	0	1	1	1	1	0	0	1	1	1	1	0	1
MSC-AS1|LINC00942	0	1	1	1	0	1	1	0	1	1	1	0	1	0	1	1	0	1	0	0	0	1	1	1	1	0	1	1	1	0	0	1	0	1	1	1	0	1	1	1	1	0	0	0	0	1	0	0	0
MSC-AS1|AATBC	0	0	0	0	0	0	0	1	0	0	0	1	1	0	0	0	0	0	1	0	0	1	0	0	0	0	0	0	0	0	0	0	0	1	0	0	0	0	0	0	1	0	0	1	1	1	1	0	1
MSC-AS1|LINC02100	0	1	1	1	0	1	0	1	1	0	0	1	0	1	1	0	0	0	1	0	1	0	0	1	1	1	1	1	1	1	0	0	0	1	1	0	0	1	1	1	1	0	0	1	1	1	1	0	1
MSC-AS1|AL590666.3	0	1	1	1	0	1	1	1	1	0	1	1	1	1	1	1	0	0	1	0	0	1	1	1	0	1	1	1	1	0	0	1	0	1	1	1	0	1	1	1	1	1	1	1	1	1	1	0	1
MSC-AS1|AC120114.1	0	0	1	1	0	1	0	1	1	0	0	1	1	1	1	1	0	0	1	0	0	1	0	1	0	1	1	0	1	0	0	1	0	1	1	0	0	1	1	0	1	0	1	1	1	1	1	0	1
MSC-AS1|H1FX-AS1	0	0	1	1	0	1	0	1	1	0	1	1	1	1	1	1	0	0	0	0	0	1	0	1	0	1	1	0	0	0	0	1	0	1	1	1	0	1	1	1	1	0	0	1	1	1	1	0	1
MSC-AS1|LINC00592	0	0	1	0	0	0	0	1	0	0	1	1	0	1	1	0	0	0	1	0	0	1	0	1	0	1	0	0	0	0	0	1	0	1	1	1	0	0	1	0	1	0	0	1	1	1	1	0	1
MSC-AS1|MIR193BHG	0	0	1	0	0	0	1	0	0	0	1	1	0	1	0	0	0	0	0	0	0	0	0	0	0	1	0	0	0	0	0	1	0	1	0	0	0	0	0	0	1	0	0	1	1	1	1	0	1
MSC-AS1|AC020922.3	0	0	1	1	0	1	0	1	1	1	1	1	1	1	1	0	0	0	1	0	0	1	0	1	0	1	0	0	1	0	0	1	0	1	1	1	0	1	1	0	1	0	0	1	1	1	1	0	1
MSC-AS1|LINC01615	0	0	1	1	1	0	0	0	0	0	1	1	0	1	0	0	0	0	0	0	0	0	0	0	0	1	0	0	1	0	0	1	0	1	1	0	0	0	0	1	1	1	0	1	1	1	1	0	1
MSC-AS1|FAM225A	0	0	1	0	0	0	0	1	0	0	0	1	0	1	1	0	0	0	0	0	0	1	0	0	0	1	0	0	0	0	0	0	0	1	1	0	0	1	1	0	1	0	0	1	1	1	1	0	1
MSC-AS1|AC082651.3	0	0	1	1	0	0	0	1	0	0	1	1	1	1	1	0	0	0	1	0	0	1	0	1	0	1	0	0	0	0	0	1	0	1	0	0	0	1	0	0	1	0	1	1	1	1	1	0	1
MSC-AS1|AL031985.3	0	0	1	0	1	1	0	1	1	0	0	1	1	1	1	1	0	0	1	0	0	1	0	1	0	1	1	1	0	0	0	1	0	1	0	0	0	1	1	1	1	0	0	1	1	1	1	0	1
MSC-AS1|AC019205.1	0	0	1	0	0	0	0	1	1	0	0	1	1	1	1	0	0	0	1	0	0	1	0	1	0	1	0	0	1	0	0	1	0	1	1	0	0	0	1	0	1	0	0	1	1	1	1	0	1
MSC-AS1|AC105053.1	0	0	1	0	0	1	0	1	1	0	0	1	1	1	1	1	0	0	1	0	0	1	0	0	0	1	0	0	0	0	0	1	0	1	1	0	0	1	1	0	1	0	0	1	1	1	1	0	1
MSC-AS1|AC009407.1	0	0	1	1	0	1	1	1	1	0	1	1	1	1	1	1	0	1	1	0	0	1	1	1	0	1	1	0	1	0	0	1	0	1	1	1	0	1	1	1	1	1	1	1	1	1	1	0	1
MSC-AS1|HCG9	0	0	1	1	0	1	0	1	1	1	1	1	1	1	1	1	0	0	1	0	0	1	0	1	0	1	1	1	1	0	0	1	0	1	1	0	0	1	1	1	1	1	0	1	1	1	1	0	1
MSC-AS1|AC022558.2	0	0	1	0	0	0	0	1	1	0	0	1	0	1	1	0	0	0	1	0	0	1	0	0	0	1	0	0	0	0	0	1	0	1	0	0	0	1	1	0	1	0	0	1	1	1	1	0	1
MSC-AS1|CASC15	0	0	0	0	0	1	0	1	1	1	1	1	1	1	1	1	0	1	1	0	0	1	0	1	0	1	1	0	1	0	0	1	0	1	1	0	0	1	1	0	1	0	1	1	1	1	1	0	1
MSC-AS1|LEF1-AS1	0	0	1	1	1	1	1	1	1	1	0	1	1	1	1	1	0	1	1	0	0	1	0	1	0	1	1	1	1	1	1	1	0	1	1	1	0	1	1	1	1	1	1	1	1	1	1	0	1
MSC-AS1|AL139275.2	0	0	1	0	0	0	0	1	0	0	0	1	0	1	1	0	0	0	0	0	0	0	0	0	0	1	0	0	0	0	0	0	0	1	0	0	0	0	1	0	1	0	0	1	1	1	1	0	1
MSC-AS1|LINC01686	0	0	1	1	1	1	1	1	1	1	1	1	1	1	1	1	1	1	1	0	1	1	1	1	1	1	1	1	1	1	1	1	0	1	1	1	0	1	1	0	1	0	1	1	1	1	1	0	1
MSC-AS1|AL450322.2	0	1	1	1	1	1	1	1	1	0	1	1	1	1	1	1	1	0	1	0	0	1	1	1	0	1	1	0	1	0	0	1	0	1	1	1	1	1	1	1	1	1	1	1	1	1	1	0	1
MSC-AS1|AC004551.1	0	0	1	0	0	0	0	1	0	0	0	1	0	1	1	0	0	0	1	0	0	0	0	0	0	1	0	0	0	0	0	0	0	1	0	0	0	0	0	0	0	0	0	1	1	1	1	0	1
MSC-AS1|HOTAIR	0	0	1	0	0	0	0	1	0	0	0	1	1	1	1	0	0	0	0	0	0	1	0	1	0	1	0	0	0	0	0	1	0	1	0	0	0	1	1	0	0	0	0	1	1	1	1	0	1
MSC-AS1|LINC02195	0	0	1	0	0	0	0	1	0	0	1	1	0	0	1	0	0	0	0	0	0	1	0	1	0	1	1	0	1	0	0	0	0	1	0	0	0	1	1	1	1	0	0	1	1	1	1	0	1
MSC-AS1|GASAL1	0	0	1	1	0	0	0	1	0	0	1	1	0	1	0	0	0	0	1	0	0	1	0	1	0	1	0	0	0	0	0	0	0	1	1	0	0	0	0	0	0	0	0	1	1	0	1	0	1
MSC-AS1|TBX5-AS1	0	0	1	0	0	0	0	1	0	0	0	1	1	1	1	0	0	0	1	0	0	1	0	0	0	1	0	0	0	0	0	0	0	1	0	0	0	1	1	0	0	0	0	1	1	1	1	0	1
MSC-AS1|AL359715.1	0	0	1	1	0	1	0	1	1	0	1	1	1	1	1	1	0	0	1	0	0	1	0	1	1	1	0	0	0	0	1	1	0	1	1	1	0	1	1	1	1	0	1	1	1	1	1	0	1
MSC-AS1|LINC01137	0	0	1	0	0	0	0	1	0	0	0	1	0	1	1	0	0	0	1	0	0	1	0	0	0	1	0	0	0	0	0	1	0	1	1	0	0	0	1	0	1	0	0	1	1	1	1	0	1
MSC-AS1|AC009955.1	0	0	1	1	0	1	0	1	1	0	0	1	1	1	1	1	0	0	1	0	0	1	0	0	0	1	0	0	1	0	0	1	0	1	1	0	0	1	1	1	1	1	1	1	1	1	1	0	1
MSC-AS1|LINC01405	0	0	1	1	0	0	0	1	1	0	1	1	1	1	1	1	0	0	1	0	0	1	1	1	0	0	1	0	1	0	0	0	0	1	1	1	0	1	1	1	1	1	1	1	1	1	1	0	1
MSC-AS1|SMIM25	0	0	1	0	0	0	0	1	0	0	1	1	0	1	1	0	0	0	0	0	0	1	0	0	0	1	1	0	0	0	0	0	0	1	0	0	0	0	0	1	1	0	0	1	1	1	1	0	1
MSC-AS1|AC131009.1	0	1	1	1	1	1	1	1	1	0	1	1	1	1	1	1	0	0	1	0	1	1	1	1	0	1	1	1	1	0	1	1	0	1	1	1	0	1	1	0	1	0	0	1	1	1	1	0	1
MSC-AS1|AC078788.1	0	1	1	1	1	1	0	1	1	0	1	1	1	1	1	0	0	0	1	0	0	1	1	1	0	1	1	1	1	0	0	1	0	1	1	1	0	1	0	0	1	0	0	1	1	1	1	0	1
MSC-AS1|MAN1B1-DT	0	0	1	1	0	1	0	1	1	0	1	1	0	1	1	0	0	0	0	0	0	1	0	1	0	1	0	0	1	0	0	0	0	1	1	0	0	1	1	0	1	0	1	1	1	1	1	0	1
MSC-AS1|LINC01082	0	0	1	0	0	0	0	1	1	1	0	1	1	1	1	1	0	1	1	0	0	1	0	0	0	1	0	0	1	1	1	1	0	1	1	1	0	1	1	1	0	0	1	1	1	1	1	0	1
MSC-AS1|AC103746.1	0	0	1	0	0	0	0	1	0	0	0	1	0	1	1	0	0	0	0	0	0	0	0	0	0	1	0	0	0	0	0	0	0	1	1	0	0	0	1	0	1	0	0	1	1	1	1	0	1
MSC-AS1|AC008632.1	0	0	1	1	0	1	0	1	1	0	1	1	1	1	1	1	0	0	1	0	0	1	0	1	0	1	1	0	1	0	0	1	0	1	1	1	0	1	1	1	0	1	1	1	1	1	1	0	1
MSC-AS1|NRIR	0	1	1	1	1	0	0	1	1	1	1	1	1	1	1	1	1	0	1	1	0	1	1	1	1	1	1	0	1	0	0	0	0	1	0	1	1	1	1	1	1	1	0	1	1	1	1	1	1
MSC-AS1|AL365203.2	0	0	1	0	0	0	0	1	0	0	0	1	1	1	1	0	0	0	1	0	0	0	0	0	0	1	0	0	0	0	0	1	0	0	0	0	0	0	1	0	1	0	0	1	1	1	1	0	1
MSC-AS1|DDX11-AS1	0	0	1	1	0	1	1	1	1	0	0	1	1	1	1	1	0	0	1	0	0	1	0	1	0	1	1	0	1	0	0	1	0	1	1	1	0	1	1	0	1	0	1	1	1	1	1	0	1
MSC-AS1|AL135999.3	0	1	1	1	0	1	0	1	1	1	1	1	1	1	1	1	0	0	1	0	0	1	1	1	0	1	1	1	1	0	0	1	0	1	1	1	0	1	1	1	1	0	1	1	1	1	1	0	1
MSC-AS1|KCNMB2-AS1	0	0	0	0	0	0	0	1	0	0	1	1	1	0	1	0	0	0	1	0	0	1	0	1	0	1	0	0	0	0	0	0	0	1	1	0	0	0	0	0	1	0	0	1	1	1	1	0	0
AL035258.1|AL356056.2	0	0	1	1	0	0	1	0	0	0	1	1	0	0	0	0	0	0	0	0	1	0	1	0	0	0	0	0	0	0	0	0	1	0	0	1	1	0	0	1	0	1	1	1	0	0	0	0	1
AL035258.1|TRG-AS1	0	0	1	1	0	0	1	0	0	0	1	1	0	0	0	0	1	0	0	0	1	0	1	0	0	0	0	0	0	0	0	0	1	0	0	1	1	0	0	1	0	1	0	1	0	0	0	0	1
AL035258.1|DEPDC1-AS1	1	0	1	1	1	0	1	0	0	0	1	1	0	0	0	0	1	0	0	0	1	0	1	1	0	0	1	1	1	0	0	0	1	0	0	1	1	0	0	1	0	1	1	1	0	0	1	0	1
AL035258.1|AC005920.1	0	0	1	1	0	0	1	0	0	0	1	1	0	0	0	0	1	0	0	0	0	0	1	0	0	0	0	0	0	0	0	0	0	0	0	1	1	0	0	1	0	0	0	1	0	0	0	0	0
AL035258.1|STK4-AS1	1	0	1	1	0	0	1	0	0	0	1	1	0	0	0	0	1	0	0	0	1	0	1	0	0	0	0	1	1	0	0	0	1	0	0	1	1	0	0	1	0	1	1	1	0	0	0	0	1
AL035258.1|AC090192.2	0	0	1	1	0	0	1	0	0	0	1	1	0	0	0	0	0	0	0	0	0	0	1	0	0	0	0	0	0	0	0	0	0	0	0	1	1	0	0	0	0	1	0	1	0	0	0	0	0
AL035258.1|DLG1-AS1	0	0	1	1	0	0	1	0	0	0	1	1	0	0	0	0	0	0	0	0	1	0	1	0	0	0	0	0	0	0	0	0	1	0	0	1	1	0	0	1	0	1	1	1	0	0	0	0	1
AL035258.1|AC026741.1	0	0	1	1	0	0	1	0	0	0	1	1	0	0	0	0	1	0	0	0	1	0	1	0	0	0	0	0	0	0	0	0	0	0	0	0	1	0	0	1	0	1	0	0	0	0	0	0	0
AL035258.1|CEP83-DT	0	0	1	1	0	0	1	0	0	0	1	1	0	0	0	0	0	0	0	0	1	0	0	0	0	0	0	0	0	0	0	0	0	0	0	0	1	0	0	1	0	1	0	1	0	0	0	0	0
AL035258.1|MANCR	0	0	1	1	0	0	1	0	0	0	1	1	0	0	0	0	1	0	0	0	1	0	1	0	0	0	0	0	0	0	0	0	0	0	0	0	1	0	0	0	0	1	1	1	0	0	0	0	0
AL035258.1|C8orf49	0	0	0	1	0	0	1	0	0	0	0	1	0	0	0	0	1	0	0	0	0	0	1	0	0	0	0	0	0	0	0	0	0	0	0	1	1	0	0	1	0	1	0	1	0	0	0	0	0
AL035258.1|LINC00578	0	0	1	1	0	0	1	0	0	0	1	1	0	0	0	0	0	0	0	0	0	0	1	0	0	0	0	0	0	0	0	0	0	0	0	0	1	0	0	0	0	0	1	1	0	0	0	0	0
AL035258.1|AL356417.2	1	0	1	1	0	0	1	0	0	0	1	1	0	0	0	0	1	0	0	0	1	0	1	0	0	0	1	1	0	0	0	0	1	0	0	1	1	0	0	1	0	1	1	1	0	0	0	0	0
AL035258.1|AC079160.1	1	0	1	1	0	0	1	0	0	0	1	1	0	0	0	0	1	0	0	0	1	0	1	0	0	0	0	1	0	0	0	0	1	0	0	1	1	0	0	1	0	1	0	1	0	0	0	0	0
AL035258.1|HNF1A-AS1	0	0	1	1	0	0	1	0	0	0	1	1	0	0	0	0	1	0	0	0	1	0	1	0	0	0	0	0	0	0	0	0	1	0	0	1	1	0	0	1	0	1	1	1	0	0	0	0	1
AL035258.1|VWA8-AS1	1	0	1	1	0	0	1	0	0	0	1	1	0	0	0	1	1	0	0	0	1	0	1	0	0	0	1	1	1	0	0	0	1	0	0	1	1	0	0	1	0	1	1	1	0	0	0	0	1
AL035258.1|LINC02561	1	0	1	1	0	0	1	0	0	0	1	1	0	0	0	0	1	0	0	0	1	0	1	0	0	0	1	1	1	0	0	0	1	0	0	1	1	0	0	1	0	1	1	1	0	0	0	0	0
AL035258.1|CHKB-DT	0	0	1	1	0	0	1	0	0	0	1	1	0	0	0	0	0	0	0	0	0	0	1	0	0	0	0	0	0	0	0	0	0	0	0	0	0	0	0	1	0	1	0	1	0	0	0	0	0
AL035258.1|AF127936.1	1	1	1	1	0	0	1	1	0	1	1	1	0	0	0	1	1	0	0	1	1	0	1	0	1	0	1	1	1	1	0	0	1	1	0	1	1	0	0	1	0	1	1	1	0	0	1	1	1
AL035258.1|AL049775.2	0	1	1	1	0	0	1	0	0	0	1	1	0	0	0	0	1	0	1	0	1	0	1	0	0	0	1	1	1	0	0	1	1	0	0	1	1	0	0	0	0	1	1	1	1	0	0	0	1
AL035258.1|LINC01564	0	0	0	1	0	0	0	0	0	0	1	0	0	0	0	0	0	0	0	0	1	0	1	0	0	0	0	0	0	0	0	0	0	0	0	1	1	0	0	1	0	1	1	0	0	0	0	0	0
AL035258.1|LINC01143	1	1	1	1	0	0	1	1	0	0	1	1	0	0	0	1	1	0	0	0	1	0	0	0	0	0	1	1	1	0	0	0	1	0	0	1	1	0	0	1	0	1	1	1	1	0	1	0	1
AL035258.1|AP002518.2	0	0	1	1	0	0	1	0	0	0	1	1	0	0	0	0	1	0	0	0	1	0	1	0	0	0	0	0	0	0	0	0	1	0	0	1	1	0	0	1	0	1	1	1	0	0	0	0	0
AL035258.1|PLA2G4E-AS1	0	0	1	1	0	0	1	1	0	0	1	1	0	0	0	0	1	0	1	0	1	0	1	0	0	0	1	0	0	0	0	0	1	0	0	1	1	0	0	1	0	1	0	1	1	0	0	0	0
AL035258.1|LINC00891	0	0	1	1	0	0	1	0	0	0	1	1	0	0	0	0	1	0	0	0	1	0	1	0	0	0	0	0	0	0	0	0	1	0	0	1	1	0	0	1	0	1	1	1	0	0	0	0	0
AL035258.1|LINC00460	0	0	1	1	0	0	1	0	0	0	1	1	0	0	0	0	1	0	0	0	1	0	1	0	0	0	0	0	0	0	0	0	1	0	0	1	1	0	0	1	0	1	1	1	0	0	0	0	1
AL035258.1|PRR26	0	0	1	1	0	0	1	0	0	0	1	1	0	0	0	0	1	0	0	0	1	0	1	0	0	0	0	0	0	0	0	0	1	0	0	1	1	0	0	1	0	1	1	1	0	0	0	0	1
AL035258.1|SEMA3B-AS1	0	0	1	1	0	0	1	0	0	0	1	1	0	0	0	0	1	0	0	0	1	0	1	0	0	0	0	0	0	0	0	0	1	0	0	1	1	0	0	1	0	1	1	1	0	0	0	0	0
AL035258.1|AC134312.5	0	0	1	1	0	0	1	0	0	0	1	1	0	0	0	0	1	0	0	0	0	0	1	0	0	0	0	0	0	0	0	0	0	0	0	0	1	0	0	0	0	0	0	1	0	0	0	0	0
AL035258.1|SBF2-AS1	0	0	1	1	0	0	1	0	0	0	1	1	0	0	0	0	1	0	0	0	1	0	1	0	0	0	0	0	0	0	0	0	0	0	0	1	1	0	0	0	0	1	0	1	0	0	0	0	0
AL035258.1|ZEB1-AS1	0	0	1	1	0	0	1	0	0	0	1	0	0	0	0	0	1	0	0	0	1	0	1	0	0	0	0	0	0	0	0	0	0	0	0	1	1	0	0	1	0	1	1	0	0	0	0	0	0
AL035258.1|AC116903.2	0	0	1	1	0	0	1	0	0	0	1	1	0	0	0	0	1	0	0	0	0	0	0	0	0	0	0	0	0	0	0	0	0	0	0	1	1	0	0	1	0	1	0	0	0	0	0	0	0
AL035258.1|AL133410.1	1	0	1	1	0	0	1	1	0	0	1	1	0	0	0	1	1	0	1	0	1	0	1	0	0	0	0	1	1	0	0	0	1	0	0	1	1	0	0	1	0	1	1	1	1	0	1	0	1
AL035258.1|LINC00322	0	0	1	1	0	0	1	0	0	0	1	1	0	0	0	0	1	0	0	0	1	0	1	0	0	0	0	0	0	0	0	0	1	0	0	1	1	0	0	1	0	1	1	1	0	0	0	0	0
AL035258.1|AL049775.1	1	0	1	1	0	0	1	0	0	0	1	1	0	0	0	0	1	0	1	0	1	0	1	0	0	0	0	1	1	0	0	0	1	0	0	0	1	0	0	0	0	1	1	1	0	0	0	0	1
AL035258.1|LINC02551	1	1	1	1	0	0	1	0	0	0	1	1	0	1	0	1	1	0	1	1	1	0	1	0	0	1	0	1	1	0	0	1	1	0	0	1	1	0	0	1	0	1	1	1	0	0	0	0	1
AL035258.1|ZFHX4-AS1	1	1	1	1	0	0	1	0	0	0	1	1	0	0	0	1	1	0	0	0	1	0	1	0	0	0	1	1	1	0	0	0	1	0	0	1	1	0	0	1	0	1	1	1	0	0	1	0	1
AL035258.1|AC021218.1	0	0	1	1	0	0	1	0	0	0	1	1	0	0	0	0	0	0	0	0	0	0	1	0	0	0	0	0	0	0	0	0	0	0	0	1	1	0	0	1	0	0	0	1	0	0	0	0	0
AL035258.1|LINC02389	0	0	1	1	0	0	0	0	0	0	1	1	0	0	0	0	1	0	0	0	0	0	1	0	0	0	0	0	0	0	0	0	0	0	0	1	1	0	0	1	0	1	0	1	0	0	0	0	0
AL035258.1|LINC00942	0	0	1	1	0	0	1	0	0	0	1	0	0	0	0	0	0	0	0	0	1	0	1	0	0	0	0	0	0	0	0	0	1	0	0	1	1	0	0	1	0	0	0	0	0	0	0	0	0
AL035258.1|LINC02408	1	1	1	1	0	0	1	0	0	0	1	1	0	0	0	0	1	0	0	0	1	0	1	0	0	0	1	1	1	0	0	0	1	0	0	1	1	0	0	1	0	1	1	1	1	0	0	0	1
AL035258.1|LINC02367	1	0	1	1	0	0	1	0	0	0	1	1	0	0	0	1	1	0	0	0	1	0	0	0	0	0	0	1	0	0	0	0	1	0	0	1	1	0	0	1	0	1	1	1	0	0	0	0	1
AL035258.1|LINC02100	0	0	1	1	0	0	0	0	0	0	1	1	0	0	0	0	1	0	0	0	1	0	1	0	0	0	0	1	0	0	0	0	0	0	0	0	1	0	0	1	0	1	0	1	0	0	0	0	0
AL035258.1|AL590666.3	0	0	1	1	0	0	1	0	0	0	1	1	0	0	0	0	1	0	0	0	1	0	1	0	0	0	0	0	0	0	0	0	0	0	0	1	1	0	0	1	0	1	1	1	0	0	0	0	1
AL035258.1|LINC01342	1	0	1	1	1	0	1	1	1	1	1	1	1	0	1	1	1	1	1	1	1	1	1	1	1	1	1	1	1	1	1	1	1	0	1	1	1	1	0	1	1	1	1	1	1	1	1	1	1
AL035258.1|AC120114.1	0	0	1	1	0	0	1	0	0	0	1	1	0	0	0	0	1	0	0	0	1	0	1	0	0	0	0	0	0	0	0	0	0	0	0	1	1	0	0	0	0	1	1	1	0	0	0	0	0
AL035258.1|H1FX-AS1	0	0	1	1	0	0	1	0	0	0	1	1	0	0	0	0	1	0	0	0	1	0	1	0	0	0	0	0	0	0	0	0	0	0	0	1	1	0	0	1	0	1	0	1	0	0	0	0	0
AL035258.1|LINC00592	0	0	1	1	0	0	1	0	0	0	1	1	0	0	0	0	1	0	0	0	0	0	0	0	0	0	0	0	0	0	0	0	0	0	0	1	1	0	0	1	0	1	0	1	0	0	0	0	0
AL035258.1|AC020922.3	0	0	1	1	0	0	1	0	0	0	1	1	0	0	0	0	1	0	0	0	0	0	1	0	0	0	0	0	0	0	0	0	1	0	0	1	1	0	0	1	0	1	0	1	0	0	0	0	0
AL035258.1|LINC01615	0	0	1	1	0	0	1	0	0	0	1	1	0	0	0	0	1	0	0	0	1	0	0	0	0	0	0	0	0	0	0	0	1	0	0	0	1	0	0	1	0	1	0	1	0	0	0	0	0
AL035258.1|FAM225A	0	0	1	1	0	0	1	0	0	0	1	1	0	0	0	0	1	0	0	0	0	0	1	0	0	0	0	0	0	0	0	0	0	0	0	0	1	0	0	1	0	1	0	1	0	0	0	0	0
AL035258.1|AC082651.3	0	0	1	1	0	0	1	0	0	0	1	1	0	0	0	0	1	0	0	0	0	0	1	0	0	0	0	0	0	0	0	0	0	0	0	1	1	0	0	0	0	1	1	1	0	0	0	0	0
AL035258.1|AL031985.3	0	0	1	1	0	0	1	0	0	0	1	1	0	0	0	0	1	0	0	0	1	0	1	0	0	0	0	0	0	0	0	0	1	0	0	1	1	0	0	1	0	1	0	1	0	0	0	0	0
AL035258.1|AC019205.1	0	0	1	1	0	0	0	0	0	0	1	1	0	0	0	0	0	0	0	0	1	0	0	0	0	0	0	0	0	0	0	0	1	0	0	0	1	0	0	1	0	1	0	1	0	0	0	0	0
AL035258.1|AC105053.1	0	0	1	1	0	0	1	0	0	0	1	1	0	0	0	0	1	0	0	0	0	0	1	0	0	0	0	0	0	0	0	0	0	0	0	1	1	0	0	1	0	1	0	1	0	0	0	0	0
AL035258.1|AC009407.1	0	0	1	1	0	0	1	0	0	0	1	1	0	0	0	0	1	0	0	0	1	0	1	0	0	0	0	0	0	0	0	0	1	0	0	1	1	0	0	1	0	1	1	1	0	0	0	0	0
AL035258.1|MIR29B2CHG	0	0	1	1	0	0	1	0	0	0	1	1	0	0	0	0	1	0	0	0	1	0	1	0	0	0	0	0	0	0	0	0	1	0	0	1	1	0	0	1	0	1	1	1	0	0	0	0	1
AL035258.1|HCG9	0	0	1	1	0	0	1	0	0	0	1	1	0	0	0	0	1	0	0	0	1	0	1	0	0	0	0	0	0	0	0	0	1	0	0	1	1	0	0	1	0	1	0	1	0	0	0	0	0
AL035258.1|AC022558.2	0	0	1	1	0	0	0	0	0	0	1	1	0	0	0	0	1	0	0	0	0	0	1	0	0	0	0	0	0	0	0	0	0	0	0	0	1	0	0	1	0	1	0	1	0	0	0	0	0
AL035258.1|CASC15	0	0	1	1	0	0	1	0	0	0	1	1	0	0	0	0	1	0	0	0	1	0	0	0	0	0	0	0	0	0	0	0	1	0	0	1	1	0	0	1	0	1	1	1	0	0	0	0	0
AL035258.1|LEF1-AS1	0	0	1	1	0	0	1	0	0	0	1	1	0	0	0	0	1	0	0	0	1	0	0	0	0	0	0	0	0	0	0	0	1	0	0	1	1	0	0	1	0	1	1	1	0	0	0	0	0
AL035258.1|LINC00314	1	0	1	1	0	0	1	1	0	0	1	1	0	0	0	0	1	0	0	0	1	0	1	0	0	0	0	1	1	0	0	0	1	0	0	1	1	0	0	1	0	1	1	1	0	0	0	0	1
AL035258.1|LINC01686	0	0	1	1	0	0	1	0	0	0	1	1	0	0	0	0	1	0	0	0	1	0	1	0	0	0	0	1	0	0	0	0	1	0	0	1	1	0	0	1	0	1	1	1	0	0	0	0	0
AL035258.1|AL450322.2	0	0	1	1	0	0	1	0	0	0	1	1	0	0	0	0	1	0	0	0	1	0	1	0	0	0	0	0	0	0	0	0	1	0	0	1	1	0	0	1	0	1	1	1	0	0	0	0	0
AL035258.1|AP005233.1	1	0	1	1	0	0	1	1	0	0	1	1	0	0	0	0	1	0	0	0	1	0	1	0	0	0	0	1	1	0	0	0	1	0	0	1	1	0	0	1	0	1	1	1	0	0	0	0	1
AL035258.1|HOTAIR	0	0	1	1	0	0	1	0	0	0	0	1	0	0	0	0	1	0	0	0	0	0	0	0	0	0	0	0	0	0	0	0	0	0	0	0	1	0	0	1	0	1	0	1	0	0	0	0	0
AL035258.1|OBSCN-AS1	1	0	1	1	0	0	1	0	0	0	1	1	0	0	0	0	1	0	1	0	1	0	1	0	0	0	1	1	0	0	0	0	1	0	0	1	1	0	0	1	0	1	1	1	0	0	1	0	1
AL035258.1|LINC02195	0	0	1	1	0	0	0	0	0	0	1	1	0	0	0	0	1	0	0	0	1	0	1	0	0	0	0	0	0	0	0	0	0	0	0	1	1	0	0	1	0	1	0	1	0	0	0	0	0
AL035258.1|GASAL1	0	0	1	1	0	0	1	0	0	0	1	1	0	0	0	0	1	0	0	0	0	0	1	0	0	0	0	0	0	0	0	0	0	0	0	0	1	0	0	0	0	1	0	1	0	0	0	0	0
AL035258.1|TBX5-AS1	0	0	1	0	0	0	1	0	0	0	1	1	0	0	0	0	1	0	0	0	0	0	1	0	0	0	0	0	0	0	0	0	0	0	0	0	1	0	0	0	0	1	0	1	0	0	0	0	0
AL035258.1|AC063948.1	1	0	1	1	0	0	1	0	0	0	1	1	0	0	0	0	1	0	0	0	1	0	1	0	0	0	0	1	1	0	0	0	1	0	0	1	1	0	0	1	0	1	1	1	0	0	0	0	1
AL035258.1|AL359715.1	0	0	1	1	0	0	1	0	0	0	1	1	0	0	0	0	0	0	0	0	0	0	1	0	0	0	0	0	0	0	0	0	0	0	0	1	1	0	0	1	0	1	1	1	0	0	0	0	0
AL035258.1|LINC01137	0	0	1	1	0	0	1	0	0	0	1	1	0	0	0	0	1	0	0	0	0	0	0	0	0	0	0	0	0	0	0	0	0	0	0	0	1	0	0	1	0	1	0	1	0	0	0	0	0
AL035258.1|AC009955.1	0	0	1	1	0	0	1	0	0	0	1	1	0	0	0	0	1	0	0	0	1	0	1	0	0	0	0	0	0	0	0	0	1	0	0	1	1	0	0	1	0	1	1	1	0	0	0	0	0
AL035258.1|LINC01405	0	0	1	1	0	0	1	0	0	0	1	1	0	0	0	0	1	0	0	0	0	0	1	0	0	0	0	0	0	0	0	0	1	0	0	1	1	0	0	1	0	1	1	1	0	0	0	0	0
AL035258.1|SMIM25	0	0	1	1	0	0	1	0	0	0	1	1	0	0	0	0	1	0	0	0	1	0	1	0	0	0	0	0	0	0	0	0	0	0	0	0	1	0	0	1	0	1	0	1	0	0	0	0	0
AL035258.1|AC131009.1	0	0	1	1	0	0	1	0	0	0	1	1	0	0	0	0	1	0	0	0	1	0	1	0	0	0	0	0	0	0	0	0	1	0	0	1	1	0	0	1	0	1	0	1	0	0	0	0	0
AL035258.1|AC078788.1	0	0	1	1	0	0	1	0	0	0	1	1	0	0	0	0	1	0	0	0	1	0	1	0	0	0	0	0	0	0	0	0	1	0	0	1	0	0	0	1	0	1	0	1	0	0	0	0	0
AL035258.1|IFNG-AS1	0	0	1	1	0	0	1	0	0	0	1	1	0	0	0	0	1	0	0	0	1	0	1	0	0	0	0	0	0	0	0	0	1	0	0	1	1	0	0	1	0	1	1	1	0	0	0	0	1
AL035258.1|MAN1B1-DT	0	0	1	1	0	0	1	0	0	0	1	1	0	0	0	0	0	0	0	0	1	0	1	0	0	0	0	0	0	0	0	0	0	0	0	0	1	0	0	0	0	1	1	1	0	0	0	0	0
AL035258.1|LINC01082	0	0	1	0	0	0	1	0	0	0	1	1	0	0	0	0	1	0	0	0	0	0	1	0	0	0	0	0	0	0	0	0	1	0	0	1	1	0	0	1	0	1	1	1	0	0	0	0	0
AL035258.1|AC008632.1	0	0	1	1	0	0	1	0	0	0	1	1	0	0	0	0	1	0	0	0	1	0	1	0	0	0	0	0	0	0	0	0	0	0	0	1	1	0	0	1	0	1	1	1	0	0	0	0	0
AL035258.1|NRIR	0	0	1	1	0	0	1	0	0	0	1	1	0	0	0	0	1	0	0	0	1	0	1	0	0	0	0	0	0	0	0	0	1	0	0	1	1	0	0	1	0	1	0	1	0	0	0	0	0
AL035258.1|AL365203.2	0	0	1	1	0	0	1	0	0	0	1	1	0	0	0	0	1	0	0	0	1	0	0	0	0	0	0	0	0	0	0	0	1	0	0	0	1	0	0	0	0	1	0	1	0	0	0	0	0
AL035258.1|DDX11-AS1	0	0	1	1	0	0	1	0	0	0	1	1	0	0	0	0	1	0	0	0	1	0	1	0	0	0	0	0	0	0	0	0	1	0	0	1	1	0	0	1	0	1	1	1	0	0	0	0	0
AL035258.1|AL135999.3	0	0	1	1	0	0	1	0	0	0	1	1	0	0	0	0	1	0	0	0	1	0	1	0	0	0	0	0	0	0	0	0	1	0	0	1	0	0	0	1	0	1	1	1	0	0	0	0	0
AL356056.2|TRG-AS1	0	0	0	0	1	0	0	1	1	1	1	0	1	0	1	1	1	1	1	0	1	0	1	0	0	0	0	0	0	1	0	1	1	0	1	0	1	1	1	1	1	0	0	1	1	0	1	1	0
AL356056.2|AC005920.1	0	0	0	0	1	0	0	0	1	1	0	0	1	0	1	0	1	0	0	0	0	0	0	0	0	0	0	0	0	0	0	1	0	0	1	0	0	0	0	1	0	0	0	0	0	0	0	0	0
AL356056.2|STK4-AS1	1	0	0	1	1	0	1	1	0	1	1	1	1	1	1	1	1	1	1	1	1	1	1	0	1	1	1	1	1	0	1	1	1	0	1	0	1	0	0	1	1	1	1	1	1	0	1	1	0
AL356056.2|DLG1-AS1	1	0	0	1	1	1	0	1	1	1	1	0	1	0	0	1	0	1	1	0	1	1	1	0	1	0	0	0	1	0	1	1	1	0	1	1	0	1	1	1	1	1	1	1	1	1	0	0	0
AL356056.2|AC026741.1	0	0	0	0	0	0	0	0	1	1	0	0	1	0	0	0	1	1	1	0	0	0	0	0	0	0	0	0	0	0	1	1	0	0	0	0	0	0	0	0	0	0	0	0	0	0	0	0	0
AL356056.2|CEP83-DT	0	0	0	0	1	0	0	0	0	1	0	0	1	0	1	0	1	0	0	0	0	0	0	0	0	0	0	0	0	0	0	1	0	0	0	0	0	0	0	0	0	0	0	0	0	0	0	0	0
AL356056.2|MANCR	0	0	0	1	1	0	1	0	1	1	1	1	0	1	1	0	1	1	0	0	1	0	1	0	0	0	0	0	0	0	0	1	0	0	1	0	1	0	0	0	0	1	0	1	1	0	0	0	0
AL356056.2|AC079160.1	1	0	0	0	0	0	0	1	1	1	0	0	1	1	1	1	1	1	1	0	1	1	1	0	1	0	1	1	1	1	1	1	1	0	1	1	0	0	0	1	0	0	0	1	1	1	1	1	0
AL356056.2|LINC02561	1	0	0	1	1	1	0	0	1	1	1	0	1	0	1	0	1	1	1	1	1	1	1	1	1	0	1	1	1	1	1	1	1	0	1	1	1	1	1	1	1	1	1	0	0	0	0	1	0
AL356056.2|AL049775.2	1	1	1	1	1	1	1	0	1	1	1	1	0	1	1	1	1	1	1	0	1	0	1	1	1	1	1	1	1	1	1	1	1	1	1	1	1	1	0	0	1	1	1	1	1	0	0	1	1
AL356056.2|LINC01564	0	0	0	0	0	0	0	0	1	1	1	0	0	0	0	0	0	1	0	0	0	0	0	0	0	0	1	0	1	1	1	1	0	0	0	0	0	0	0	0	1	1	1	0	0	0	0	1	0
AL356056.2|AP002518.2	0	0	0	0	1	0	0	0	1	1	0	0	1	0	1	0	1	1	0	0	0	0	1	0	0	0	0	0	0	0	1	1	1	0	1	0	0	0	0	1	0	0	0	1	1	0	1	0	0
AL356056.2|PLA2G4E-AS1	0	0	1	1	1	1	1	1	1	0	1	1	0	1	0	1	1	1	1	0	1	1	0	0	0	0	1	0	0	0	1	1	1	0	1	1	1	0	0	1	1	1	0	1	1	1	1	1	0
AL356056.2|LINC00891	0	0	0	0	1	0	0	0	1	1	1	0	1	0	1	0	1	1	1	0	0	0	1	0	0	0	0	0	0	0	1	1	0	0	1	0	0	0	0	1	0	0	0	1	1	0	1	0	0
AL356056.2|LINC00460	1	1	1	1	1	0	1	1	1	0	1	1	1	1	0	0	1	0	0	1	1	1	1	0	0	1	0	0	1	0	1	1	1	0	1	1	1	0	0	1	0	0	0	1	1	0	0	1	0
AL356056.2|SEMA3B-AS1	1	0	0	0	1	1	1	1	1	1	0	0	1	0	1	1	1	1	0	0	1	1	0	0	1	0	1	1	1	1	1	1	1	0	1	1	0	1	1	1	1	0	0	1	1	0	1	1	0
AL356056.2|SBF2-AS1	0	0	0	0	1	0	0	0	1	1	0	0	1	0	0	0	1	0	1	0	1	0	0	0	0	0	0	0	1	0	0	1	0	0	1	0	0	0	0	0	0	0	0	1	0	0	0	0	0
AL356056.2|LINC00322	0	0	0	0	1	0	0	0	1	1	1	0	1	0	0	0	1	1	1	0	0	0	1	0	0	0	0	0	0	0	0	1	1	0	1	0	0	0	0	0	1	0	0	0	0	0	1	0	0
AL356056.2|AL049775.1	1	1	1	1	1	1	1	0	1	1	1	1	1	1	1	0	1	1	1	1	1	1	1	1	1	1	1	1	1	0	0	1	1	0	1	0	1	0	0	0	1	1	1	1	1	1	0	1	1
AL356056.2|LINC02389	0	0	0	0	1	0	0	0	1	1	0	0	1	0	1	0	1	1	1	0	0	0	0	0	0	0	0	0	0	0	1	1	0	0	1	0	0	0	0	1	1	0	0	1	0	0	0	0	0
AL356056.2|LINC00942	1	0	0	1	0	0	1	0	1	1	1	0	1	0	1	1	0	1	0	0	1	0	1	0	1	0	1	0	1	1	1	1	1	0	1	1	1	0	1	1	0	0	0	0	0	0	0	0	0
AL356056.2|LINC02100	1	0	1	1	0	1	0	1	1	0	0	1	0	0	0	0	1	0	0	1	1	0	0	0	1	1	0	1	1	1	0	0	0	1	0	0	0	0	0	1	0	0	0	1	0	0	0	1	0
AL356056.2|AL590666.3	0	0	0	0	1	0	1	1	1	1	1	1	1	1	1	1	1	1	1	0	0	0	1	0	0	0	0	0	1	0	1	1	0	0	1	1	1	0	1	1	1	0	0	1	1	1	1	1	0
AL356056.2|AC120114.1	0	0	0	0	1	0	0	0	0	1	0	0	1	0	1	0	1	1	0	0	0	0	0	0	0	0	0	0	0	0	0	1	0	0	0	0	0	0	0	0	0	0	0	0	0	0	0	0	0
AL356056.2|H1FX-AS1	0	0	0	0	1	0	0	0	1	1	0	0	1	0	1	0	1	1	0	0	0	0	0	0	0	0	0	0	0	0	1	1	0	0	1	0	0	0	0	1	0	0	0	0	1	0	1	0	0
AL356056.2|AC020922.3	0	0	0	0	1	0	0	1	1	1	1	0	1	0	1	0	1	1	1	0	0	0	0	0	0	0	0	0	0	0	1	1	1	0	1	0	0	0	1	0	0	0	0	0	1	0	1	0	0
AL356056.2|AL031985.3	0	0	0	0	1	0	0	0	1	1	0	0	1	0	1	0	1	1	1	0	1	1	0	0	0	0	0	1	0	0	0	1	1	0	0	0	0	1	0	1	0	0	0	1	1	0	1	0	0
AL356056.2|AC105053.1	0	0	0	0	1	0	0	0	1	1	0	0	1	0	1	0	1	1	0	0	0	0	0	0	0	0	0	0	0	0	1	1	0	0	0	0	0	0	0	1	0	0	0	0	0	0	0	0	0
AL356056.2|AC009407.1	1	0	0	1	1	0	1	0	1	1	0	0	1	1	1	0	1	1	1	0	1	0	1	0	0	0	0	0	0	0	1	1	1	0	1	1	1	0	1	1	1	0	0	1	1	0	1	1	0
AL356056.2|MIR29B2CHG	0	0	0	0	0	0	0	1	1	1	0	0	1	1	1	1	1	1	1	0	0	1	1	0	1	0	0	0	1	1	1	1	1	0	1	1	1	1	1	1	1	0	0	1	1	1	1	1	1
AL356056.2|HCG9	1	0	0	0	1	0	0	1	1	1	1	0	1	0	1	0	1	1	1	0	1	0	0	0	0	0	0	0	0	0	1	1	1	0	1	0	0	0	1	1	0	0	0	0	0	0	1	1	0
AL356056.2|CASC15	0	0	0	0	1	0	0	0	1	1	1	0	1	0	1	0	1	1	1	0	1	0	0	0	0	0	0	0	0	0	1	1	1	0	1	0	0	0	0	0	0	0	0	1	1	0	0	0	0
AL356056.2|LEF1-AS1	1	0	0	0	1	1	1	1	1	1	0	0	1	0	1	1	1	1	1	0	1	1	0	0	0	0	1	0	0	1	1	1	1	0	1	1	0	1	1	1	1	0	0	1	1	0	1	1	0
AL356056.2|LINC01686	1	0	0	1	1	0	0	1	1	1	1	0	1	0	1	1	1	1	1	0	1	0	1	0	1	1	1	1	1	1	1	1	1	0	1	0	0	1	1	0	0	0	1	1	0	0	1	0	0
AL356056.2|AL450322.2	0	0	0	1	1	0	1	1	1	1	1	1	1	1	0	1	1	1	1	0	1	1	1	0	0	0	1	0	1	0	1	1	1	0	1	1	1	0	0	1	1	0	0	1	1	0	1	1	0
AL356056.2|AL359715.1	1	0	0	0	1	0	0	1	1	1	0	0	1	0	1	0	1	1	1	0	0	0	0	0	1	0	0	0	0	0	1	1	0	0	1	0	0	0	1	1	1	0	0	0	1	1	1	0	0
AL356056.2|AC009955.1	0	0	0	0	0	0	0	0	1	1	0	0	1	0	1	0	1	1	1	0	0	0	0	0	0	0	0	0	0	0	1	1	1	0	1	0	0	0	0	1	0	0	0	1	1	0	0	1	0
AL356056.2|LINC01405	0	0	0	0	1	0	0	0	1	1	1	0	1	0	1	0	1	0	1	0	0	0	1	0	0	0	0	0	0	0	1	1	1	0	1	0	0	0	0	1	1	0	0	1	1	0	1	1	0
AL356056.2|AC131009.1	1	0	0	1	1	1	1	0	1	1	1	1	1	0	0	1	1	1	1	0	1	1	1	0	0	0	1	0	1	0	1	1	1	0	1	1	0	1	0	0	0	0	0	1	1	0	0	0	0
AL356056.2|AC078788.1	1	0	0	0	1	0	0	0	1	0	0	0	1	0	0	0	1	1	1	0	0	1	1	0	0	0	1	0	0	0	0	1	1	0	1	1	0	0	0	0	1	0	0	0	0	0	1	0	0
AL356056.2|IFNG-AS1	1	1	0	0	1	1	1	1	1	1	1	0	1	1	1	1	1	1	1	0	1	1	1	0	1	1	1	0	1	1	1	1	1	1	0	1	1	1	1	1	1	1	1	1	1	1	1	1	1
AL356056.2|LINC01082	1	0	0	0	0	0	0	0	1	1	0	0	1	0	1	1	1	1	1	0	0	1	1	0	0	0	0	0	0	1	1	1	1	0	1	1	0	1	1	1	0	0	0	0	1	1	1	1	0
AL356056.2|AC008632.1	0	0	0	0	1	0	0	1	1	1	1	0	1	0	1	0	1	1	1	0	0	0	0	0	0	0	0	0	0	0	1	1	0	0	1	0	0	0	0	1	0	0	0	1	1	0	1	1	0
AL356056.2|NRIR	0	0	0	0	1	0	0	1	1	1	1	1	1	1	0	1	1	0	1	1	0	1	1	0	1	0	1	0	1	0	1	1	1	1	0	1	1	1	0	1	0	0	0	1	1	1	1	1	0
AL356056.2|DDX11-AS1	1	0	0	0	1	0	0	0	1	1	0	0	1	0	1	0	1	1	1	0	1	0	1	0	0	0	1	0	0	0	1	1	1	0	1	0	0	0	0	0	0	0	0	0	0	0	0	0	0
AL356056.2|AL135999.3	1	0	0	1	1	0	0	1	1	1	1	0	1	0	1	1	1	0	1	0	1	0	1	0	0	0	1	0	0	0	1	1	1	0	1	1	0	0	1	1	0	0	1	1	1	0	1	1	0
TRG-AS1|STK4-AS1	1	0	1	1	1	1	1	0	0	1	0	1	1	1	0	1	0	1	0	1	1	1	1	0	1	1	1	1	1	0	1	1	1	0	1	0	0	0	0	0	1	1	1	1	1	0	0	0	1
TRG-AS1|DLG1-AS1	1	1	1	1	1	1	1	0	1	0	1	0	1	0	0	1	0	1	0	1	1	1	0	1	1	0	1	0	1	0	1	1	1	1	1	1	0	1	0	0	1	1	1	0	0	1	0	0	0
TRG-AS1|MANCR	0	0	0	1	1	1	1	0	1	0	1	1	0	1	0	0	0	1	0	0	0	0	0	0	0	0	1	0	0	0	0	1	0	0	1	0	1	0	0	0	0	1	1	0	1	0	0	0	0
TRG-AS1|AC079160.1	1	0	0	1	0	1	1	0	0	1	0	0	1	1	0	1	0	1	1	0	1	1	0	1	1	0	1	1	1	1	1	1	1	0	1	1	0	0	0	0	0	0	0	0	1	1	0	1	0
TRG-AS1|VWA8-AS1	1	1	0	1	1	1	1	1	1	1	1	0	1	1	1	1	1	1	1	1	1	1	1	1	1	1	1	1	1	1	1	1	1	0	1	1	0	1	1	1	1	1	1	0	0	1	1	1	1
TRG-AS1|LINC02561	1	1	0	1	1	1	1	0	1	1	1	0	1	1	0	0	1	1	1	1	1	1	0	1	1	0	1	1	1	1	1	0	1	0	1	1	1	1	1	0	1	1	1	0	0	0	0	1	0
TRG-AS1|AL049775.2	1	1	1	1	1	1	1	0	1	1	1	1	0	1	1	1	1	1	1	0	1	0	1	1	1	1	1	1	1	1	1	1	1	1	1	1	1	1	0	0	1	1	1	1	1	0	0	1	1
TRG-AS1|LINC01564	0	0	0	0	0	1	0	0	0	1	1	0	0	0	0	0	0	1	0	1	0	0	0	1	0	0	1	1	1	1	1	0	0	0	0	1	0	0	0	0	1	1	1	0	0	0	0	0	0
TRG-AS1|AP002518.2	0	0	0	1	0	1	1	0	0	0	0	0	0	1	0	0	0	0	0	0	0	0	0	0	0	0	0	0	0	0	1	1	0	0	1	0	0	0	0	0	0	1	1	0	0	0	0	0	0
TRG-AS1|PLA2G4E-AS1	0	1	1	1	1	1	1	1	1	0	1	1	0	1	0	1	1	0	1	0	1	1	0	1	0	0	1	1	0	0	1	1	1	0	1	1	1	0	0	1	1	1	0	1	1	1	1	1	0
TRG-AS1|LINC00460	1	1	1	1	1	1	1	0	0	0	1	1	0	1	0	0	1	0	0	1	1	1	1	1	0	1	0	1	1	0	1	1	1	0	1	1	1	0	0	0	0	0	1	1	1	0	0	1	0
TRG-AS1|SEMA3B-AS1	1	0	0	1	0	1	1	1	1	0	0	0	1	0	1	0	0	1	0	0	1	1	0	0	1	0	1	1	1	1	1	1	1	0	1	1	0	1	1	0	1	1	1	0	1	1	1	1	0
TRG-AS1|SBF2-AS1	0	0	0	0	0	1	1	0	0	0	0	0	0	0	0	0	0	0	0	0	0	1	0	0	0	0	1	1	1	0	0	1	0	0	1	0	0	0	0	0	0	0	1	0	0	0	0	0	0
TRG-AS1|LINC00322	0	0	0	1	0	1	1	0	0	0	1	0	1	1	0	0	0	1	0	0	0	0	0	0	0	0	0	0	0	0	0	0	0	0	1	0	0	0	0	0	1	0	1	0	0	0	0	0	0
TRG-AS1|AL049775.1	1	1	1	1	1	1	1	0	1	1	1	1	0	1	1	0	1	1	1	1	1	1	1	1	1	1	1	1	1	0	0	1	1	0	1	0	1	0	0	0	1	1	1	1	1	1	0	1	1
TRG-AS1|LINC02551	1	1	1	1	1	1	1	0	1	0	1	1	0	1	0	1	1	1	1	1	1	1	1	1	1	1	1	1	1	1	1	1	1	1	0	0	1	1	1	1	0	1	1	1	1	0	0	1	1
TRG-AS1|LINC02389	0	0	0	1	0	1	0	0	0	0	0	0	0	0	0	0	0	0	0	0	0	0	0	0	0	0	0	0	0	0	1	1	0	0	1	0	0	0	0	0	0	0	1	0	0	0	0	0	0
TRG-AS1|LINC00942	1	0	0	1	0	1	1	0	1	1	1	0	1	0	1	1	0	1	0	1	1	1	0	1	1	0	1	1	1	0	1	0	1	0	1	1	1	0	1	0	0	0	1	0	0	0	0	0	0
TRG-AS1|LINC02100	1	0	1	1	0	1	0	0	0	0	0	1	0	1	0	0	1	0	0	1	1	0	0	0	1	1	1	1	1	1	0	0	0	1	0	0	0	0	0	1	0	0	0	0	0	0	0	0	0
TRG-AS1|AL590666.3	1	0	0	1	1	1	1	0	1	0	1	1	1	1	0	1	0	1	1	0	0	0	0	0	0	1	1	1	1	0	1	1	0	0	1	1	1	0	0	0	1	1	1	0	1	1	1	1	0
TRG-AS1|AC120114.1	1	0	0	1	0	1	0	0	0	0	0	0	0	0	0	0	0	0	0	0	0	0	0	0	1	0	0	1	0	0	0	1	0	0	0	0	0	0	0	0	0	0	1	0	0	0	0	0	0
TRG-AS1|H1FX-AS1	0	0	0	1	0	1	1	0	0	0	0	0	1	0	0	0	0	1	0	0	0	0	0	0	0	0	1	0	0	0	1	0	0	0	1	0	0	0	0	0	0	0	1	0	0	0	0	0	0
TRG-AS1|AC020922.3	0	0	0	1	0	1	0	0	0	0	0	0	1	0	0	0	0	0	0	0	0	0	0	0	0	0	0	0	0	0	1	1	0	0	1	0	0	0	0	0	0	0	0	0	0	0	0	0	0
TRG-AS1|AL031985.3	0	0	0	0	1	1	1	0	0	0	0	0	0	0	1	0	0	0	0	0	1	1	0	0	0	1	1	1	0	0	1	1	0	0	0	0	0	0	0	0	0	0	0	0	0	0	0	0	0
TRG-AS1|AC009407.1	1	0	0	1	0	1	1	0	1	0	0	0	0	1	0	0	0	1	0	0	0	0	0	0	0	0	1	0	0	0	1	0	1	0	1	1	0	0	0	0	1	1	1	0	0	0	0	1	0
TRG-AS1|MIR29B2CHG	0	0	1	1	0	1	1	0	1	0	0	0	1	1	1	1	1	1	1	1	0	1	0	0	1	1	1	1	1	1	1	1	1	0	1	1	1	1	1	1	1	1	1	0	1	1	1	0	1
TRG-AS1|HCG9	1	0	0	1	0	1	1	1	1	0	0	0	0	0	0	0	0	0	1	0	0	0	0	0	0	0	1	1	0	0	1	1	0	0	1	0	0	0	0	0	0	1	1	0	0	0	0	1	0
TRG-AS1|CASC15	1	0	0	0	1	1	1	0	1	0	1	0	1	0	0	0	0	1	0	0	1	0	0	0	0	0	1	1	0	0	1	1	1	0	1	0	0	0	0	0	0	0	1	0	0	0	0	0	0
TRG-AS1|LEF1-AS1	1	0	0	1	1	1	1	0	1	1	0	1	1	1	1	1	0	1	0	1	1	1	0	0	1	0	1	1	0	1	1	1	1	0	1	1	0	1	1	0	1	1	1	0	1	1	1	1	0
TRG-AS1|LINC01686	1	0	0	1	1	1	1	0	1	1	1	1	1	1	1	1	1	1	0	1	1	1	0	0	1	1	1	1	1	1	1	1	1	0	1	0	0	1	1	0	0	0	1	1	0	0	1	0	0
TRG-AS1|AL450322.2	1	0	1	1	1	1	1	1	0	0	1	1	0	1	0	1	1	0	1	1	1	1	1	1	0	1	1	0	1	0	1	1	1	0	1	1	1	0	0	0	1	1	1	1	1	0	0	1	0
TRG-AS1|AL359715.1	1	0	0	1	1	1	0	0	1	0	0	1	1	1	1	0	0	0	1	0	0	0	0	0	1	1	0	0	0	0	1	0	0	0	1	0	0	0	0	0	0	0	1	0	0	1	0	0	0
TRG-AS1|AC009955.1	0	0	0	1	0	1	1	0	0	0	0	0	0	1	0	0	0	0	0	0	0	0	0	0	0	0	0	0	0	0	1	0	1	0	1	0	0	0	0	0	0	1	1	0	0	0	0	0	0
TRG-AS1|LINC01405	0	0	0	1	0	0	1	0	1	0	0	0	1	1	0	0	0	0	0	0	0	0	0	0	0	0	1	0	0	0	1	0	1	0	1	0	0	0	0	0	1	1	1	0	0	0	0	0	0
TRG-AS1|AC131009.1	1	0	0	1	1	1	1	0	1	0	1	1	0	1	0	1	1	1	0	0	1	1	1	0	0	0	1	1	1	0	1	1	1	0	1	1	0	1	0	0	0	0	1	0	1	0	0	0	0
TRG-AS1|AC078788.1	1	0	0	1	1	1	1	0	1	0	0	0	0	1	0	0	0	1	1	0	0	1	0	0	0	0	1	1	0	0	1	0	0	0	1	1	0	0	0	0	1	0	0	0	0	0	0	0	0
TRG-AS1|LINC01082	1	0	0	0	0	1	1	0	0	1	0	0	1	0	1	1	0	1	1	1	0	1	0	0	0	0	0	0	0	1	1	1	1	0	1	1	0	1	1	0	0	0	1	0	0	1	1	0	0
TRG-AS1|AC008632.1	1	0	0	1	0	1	1	0	1	0	1	0	1	1	0	0	0	1	0	0	0	0	0	0	0	0	1	1	0	0	1	1	0	0	1	0	0	0	0	0	0	1	1	0	0	0	0	0	0
TRG-AS1|NRIR	0	0	1	1	1	1	1	1	0	1	0	1	0	1	0	1	1	0	1	1	0	1	1	1	1	1	1	0	1	0	1	0	0	1	0	1	1	1	0	1	0	1	0	1	0	1	0	1	0
TRG-AS1|DDX11-AS1	1	0	0	1	0	1	1	0	1	0	0	0	0	0	0	0	0	1	0	0	1	0	0	0	0	0	1	1	0	0	1	1	0	0	1	0	0	0	0	0	0	0	1	0	0	0	0	0	0
TRG-AS1|AL135999.3	1	0	0	1	1	1	0	0	1	0	0	1	1	0	0	0	0	0	1	0	0	1	0	0	0	0	1	1	0	0	1	1	1	0	1	1	0	0	1	0	0	0	1	0	1	1	1	0	0
KDM7A-DT|MAFG-DT	1	0	0	1	1	1	1	1	1	1	1	1	1	0	0	1	1	1	1	1	1	0	1	1	1	1	1	1	1	1	1	1	1	1	1	1	1	1	1	1	1	0	1	1	1	1	0	0	1
KDM7A-DT|MMP25-AS1	1	0	1	1	0	1	1	1	0	1	0	1	1	0	0	1	1	0	0	1	1	0	0	1	1	1	1	1	1	1	1	1	1	1	0	1	0	1	1	1	0	0	1	1	1	1	1	1	1
KDM7A-DT|AL592166.1	0	0	0	0	0	1	1	1	0	1	0	0	0	0	0	0	0	1	0	1	1	0	0	0	1	0	0	1	1	1	1	1	0	1	0	0	0	0	0	1	0	0	0	0	0	1	0	0	1
KDM7A-DT|MELTF-AS1	0	0	0	0	0	0	1	1	0	1	0	1	1	0	0	1	1	1	0	1	1	0	0	0	1	1	1	1	1	1	1	1	1	1	0	1	0	1	0	1	0	0	1	0	0	0	0	0	0
KDM7A-DT|MINCR	1	0	1	1	0	1	1	1	1	1	1	1	1	0	0	1	1	1	0	1	1	0	1	1	1	1	1	1	1	1	1	1	0	1	1	1	0	1	1	1	1	1	1	0	0	1	1	0	0
KDM7A-DT|AC011446.1	0	0	0	0	0	0	0	0	0	0	0	0	0	0	0	0	0	1	0	1	0	0	0	0	1	0	0	0	0	1	0	0	0	1	0	0	0	1	0	1	0	0	0	0	0	0	0	0	0
KDM7A-DT|AC092803.2	1	0	0	1	0	0	1	0	0	1	0	0	1	0	0	1	1	1	0	1	1	0	0	0	1	1	1	1	1	1	1	1	0	1	0	0	1	1	0	1	0	0	1	0	0	0	1	0	1
KDM7A-DT|AATBC	0	1	1	0	0	1	1	1	0	1	0	1	1	0	0	1	1	1	1	1	1	0	1	1	1	1	1	1	1	1	1	1	1	1	1	1	1	1	0	1	1	0	1	1	1	0	0	0	1
KDM7A-DT|U62317.1	0	0	0	1	1	0	1	1	0	0	1	0	0	0	0	0	1	0	0	0	1	0	0	1	1	0	0	0	1	0	0	0	0	1	0	0	0	1	0	1	0	0	0	1	0	0	0	0	1
KDM7A-DT|LINC01615	0	1	1	1	1	1	1	0	0	1	1	1	0	1	0	0	1	0	0	1	1	0	1	0	1	1	1	1	1	1	0	1	1	1	1	1	1	1	0	1	1	1	1	1	1	0	1	0	1
KDM7A-DT|AC092115.3	0	0	0	0	0	0	1	0	0	1	0	1	1	0	0	1	0	1	0	1	0	0	1	0	1	0	0	0	1	1	1	1	0	1	0	0	0	1	0	0	0	0	1	0	0	0	0	0	0
KDM7A-DT|PAXIP1-AS1	0	0	0	1	0	1	1	0	1	1	0	0	1	0	0	1	0	1	0	1	1	0	1	1	1	1	1	1	1	1	1	1	1	1	1	1	0	1	1	1	0	0	1	1	0	0	1	0	0
KDM7A-DT|AC004551.1	0	1	1	1	1	0	1	1	0	1	0	1	1	1	0	1	1	1	1	1	1	0	1	1	1	1	0	0	1	1	1	1	1	1	1	1	1	1	0	1	0	0	1	1	1	1	1	1	1
KDM7A-DT|AP002336.2	0	0	1	0	1	0	0	1	0	1	0	1	1	0	0	0	1	1	0	1	1	0	0	0	1	1	0	0	0	1	1	1	0	1	0	0	0	0	0	0	0	0	1	0	0	0	0	0	1
KDM7A-DT|AC112484.1	1	0	1	1	0	1	1	1	0	1	1	0	1	0	0	1	0	1	0	1	1	0	0	1	1	0	1	1	1	1	1	1	1	1	0	1	0	0	1	1	0	0	1	0	0	0	0	0	1
KDM7A-DT|AC103746.1	0	0	1	1	1	1	1	1	0	1	1	1	1	1	0	1	1	1	0	1	1	0	0	0	1	1	1	1	1	1	1	1	1	1	1	1	1	1	1	1	1	0	1	1	1	1	1	1	1
KDM7A-DT|AC004847.1	0	0	1	0	0	0	0	0	0	1	0	1	0	0	0	1	1	1	0	0	0	0	0	0	1	0	0	0	0	1	0	0	0	1	0	0	1	1	0	1	0	0	0	1	0	0	0	0	1
DEPDC1-AS1|STK4-AS1	0	0	0	0	0	0	1	0	0	0	0	0	0	0	0	0	0	1	0	0	0	0	0	0	0	0	0	0	1	0	0	0	0	0	0	0	0	0	0	0	0	1	0	1	0	0	0	0	0
DEPDC1-AS1|AL356417.2	0	0	0	0	0	0	1	0	0	0	1	1	1	1	0	0	1	0	1	0	0	0	1	0	0	0	0	0	0	1	1	0	0	0	0	1	1	0	0	0	0	0	0	0	1	0	0	0	0
DEPDC1-AS1|HNF1A-AS1	0	0	0	0	0	0	0	0	1	0	0	0	1	0	0	0	1	1	1	0	0	0	0	0	0	0	0	0	0	0	1	0	0	0	0	1	0	0	0	0	0	0	0	0	0	0	0	0	0
DEPDC1-AS1|VWA8-AS1	1	0	0	1	0	1	1	0	1	1	1	0	1	0	0	1	1	1	1	1	0	0	1	0	1	0	0	0	1	1	1	1	0	0	1	1	0	0	1	0	1	0	0	0	0	0	0	0	0
DEPDC1-AS1|LINC02561	1	0	0	0	0	0	0	0	1	1	1	0	1	0	0	0	1	1	1	1	0	1	0	0	1	0	1	0	0	0	1	0	1	0	0	1	1	0	0	0	0	0	0	0	0	0	0	0	0
DEPDC1-AS1|AF127936.1	0	1	1	0	0	0	1	1	1	1	1	1	1	0	1	1	1	1	0	1	1	0	1	0	1	1	1	0	1	1	1	0	1	1	0	1	1	0	0	1	0	1	0	1	1	0	1	1	1
DEPDC1-AS1|AL049775.2	0	1	1	1	0	0	1	0	1	1	1	1	0	1	0	1	1	1	1	0	0	0	1	0	1	1	1	0	1	0	1	1	1	0	0	0	1	0	0	0	1	1	0	1	1	0	0	0	0
DEPDC1-AS1|LINC01143	0	1	0	1	0	0	1	1	1	0	0	1	1	1	0	1	1	1	0	1	0	0	0	0	1	1	0	0	0	1	1	1	0	1	0	1	0	0	0	1	1	1	0	1	1	0	0	0	0
DEPDC1-AS1|PLA2G4E-AS1	0	0	0	0	0	0	1	1	0	0	1	1	0	1	0	1	1	0	1	0	0	1	0	0	0	0	0	0	0	0	1	1	0	0	0	1	1	0	0	0	1	1	0	0	1	0	0	0	0
DEPDC1-AS1|PRR26	0	0	0	0	0	0	1	1	1	0	0	0	1	0	0	0	1	1	1	0	0	0	0	0	0	0	0	0	0	0	1	0	0	0	0	0	0	0	0	0	0	0	0	0	0	0	0	0	0
DEPDC1-AS1|AL133410.1	0	0	0	1	0	0	1	1	1	1	0	1	1	1	1	1	1	1	1	1	0	0	0	0	1	0	0	0	0	1	1	1	1	1	0	1	1	0	0	1	0	1	0	0	1	0	1	0	1
DEPDC1-AS1|AL049775.1	0	0	1	0	0	0	1	0	1	0	1	1	0	1	0	0	1	1	1	1	0	0	1	0	1	1	0	0	1	0	0	1	1	0	1	0	1	0	0	0	1	0	0	1	1	0	0	0	0
DEPDC1-AS1|LINC02551	1	1	1	1	0	1	1	0	1	0	1	1	0	1	0	1	1	1	1	1	1	0	1	0	1	1	0	0	1	0	1	1	1	0	0	0	0	0	0	0	0	1	0	1	0	0	0	1	1
DEPDC1-AS1|ZFHX4-AS1	1	1	1	1	0	1	1	1	1	0	1	1	1	1	1	1	1	1	0	1	0	0	0	0	1	1	1	1	1	1	1	1	1	0	1	1	1	0	0	1	1	1	0	1	1	1	1	1	0
DEPDC1-AS1|LINC02408	1	1	0	0	0	0	1	0	1	1	1	1	1	1	1	1	1	1	1	1	0	1	1	0	1	1	1	0	0	0	1	0	0	1	0	1	1	0	1	0	0	0	0	1	1	0	0	0	0
DEPDC1-AS1|LINC02367	0	0	0	0	0	0	0	0	1	1	0	0	1	0	1	1	1	1	1	1	0	1	0	0	1	0	0	0	0	1	1	1	0	0	0	1	0	0	0	0	0	0	0	0	0	0	0	0	0
DEPDC1-AS1|LINC00314	0	1	0	0	0	0	1	1	1	0	1	1	1	0	1	1	1	1	1	1	0	0	1	0	0	0	0	0	0	1	1	1	0	1	1	1	1	0	0	1	0	1	0	0	1	0	0	0	0
DEPDC1-AS1|AP005233.1	0	0	0	1	0	0	1	1	1	0	1	0	1	0	0	0	1	1	1	0	0	0	1	0	0	0	0	0	0	1	1	1	0	0	1	1	1	0	0	0	0	0	0	0	1	0	0	0	0
DEPDC1-AS1|OBSCN-AS1	0	1	0	1	0	0	1	0	1	0	0	0	1	0	0	1	1	1	1	1	0	1	0	0	1	0	0	1	0	1	1	1	0	0	0	1	1	0	0	1	0	1	0	0	0	1	0	1	1
DEPDC1-AS1|AC063948.1	0	0	0	0	0	0	1	0	1	0	0	0	1	0	1	0	0	1	0	0	0	0	0	0	1	0	0	0	0	0	1	0	0	0	0	1	0	0	0	0	0	0	0	0	0	0	0	0	0
DEPDC1-AS1|IFNG-AS1	0	0	0	0	0	0	0	0	1	0	1	0	0	0	0	0	1	1	0	0	0	0	0	0	0	0	0	0	0	0	1	0	0	0	0	1	0	0	0	0	0	0	0	0	0	0	0	0	0
AC005920.1|AC026741.1	1	0	1	1	0	1	0	1	1	1	0	0	1	1	0	1	1	1	1	1	1	1	0	0	1	1	1	1	1	1	1	0	1	1	0	0	0	0	1	0	0	1	0	0	0	1	0	1	1
AC005920.1|CEP83-DT	1	0	1	1	1	1	1	0	0	1	0	1	0	0	1	0	0	0	0	1	1	1	0	1	1	1	1	1	1	0	0	0	0	0	0	0	0	1	0	0	0	1	0	0	0	0	0	0	0
AC005920.1|MANCR	0	1	1	1	1	1	1	0	1	1	1	1	0	1	1	0	1	1	0	0	1	0	1	1	0	1	1	0	1	0	0	1	1	1	1	0	1	1	0	0	1	1	1	1	1	0	0	0	1
AC005920.1|C8orf49	0	0	0	0	0	1	1	0	0	0	0	0	0	0	0	0	0	0	0	0	0	0	1	0	0	0	0	0	0	0	0	0	1	0	0	1	0	0	1	0	0	1	0	1	0	0	0	0	0
AC005920.1|LINC00578	1	0	1	0	0	1	0	0	0	1	1	0	0	0	1	0	0	1	1	1	1	0	1	0	1	1	0	0	1	0	1	0	1	0	0	0	1	0	1	0	0	1	1	0	0	0	0	1	0
AC005920.1|LINC02561	1	1	0	1	1	1	1	0	1	1	1	0	1	1	1	0	1	1	1	1	1	1	1	1	1	0	1	1	1	1	1	0	1	0	1	1	1	1	1	1	1	1	1	0	0	1	0	1	0
AC005920.1|LINC01063	0	0	0	0	0	1	0	0	0	0	0	0	0	0	0	0	0	0	0	1	1	0	0	0	0	0	1	1	1	0	1	0	0	0	0	0	0	0	1	0	0	1	0	0	0	0	0	0	0
AC005920.1|LINC01564	1	1	0	0	0	1	0	0	1	1	1	0	0	0	0	0	0	1	0	1	1	1	0	1	0	0	1	1	1	1	1	0	1	0	0	1	0	0	1	0	1	1	1	0	0	1	0	1	0
AC005920.1|LINC00460	1	1	1	1	1	1	1	1	1	0	1	1	0	1	0	0	1	0	0	1	1	1	1	1	0	1	1	1	1	0	1	1	1	0	1	1	1	0	0	1	0	1	1	1	1	0	0	1	1
AC005920.1|MINCR	1	0	0	0	0	0	1	0	0	0	0	0	0	0	0	0	0	0	0	0	1	0	0	0	1	0	0	0	1	0	0	0	0	0	0	0	0	0	0	0	0	1	0	0	0	0	0	0	0
AC005920.1|AC134312.5	1	0	0	0	0	0	1	0	0	0	0	1	0	1	0	0	1	1	0	0	1	0	0	0	0	0	1	1	0	0	0	0	1	0	0	0	0	0	0	0	0	1	0	1	0	0	0	1	0
AC005920.1|SBF2-AS1	1	1	0	1	1	1	1	1	0	1	1	0	1	1	0	1	0	0	1	1	1	1	1	1	1	0	1	1	1	1	0	1	1	1	1	1	0	1	1	0	1	1	1	1	1	1	0	1	1
AC005920.1|ZEB1-AS1	1	1	0	1	0	1	0	0	0	1	0	0	0	1	1	0	0	0	0	1	1	1	0	1	1	0	1	1	1	0	1	0	1	0	0	1	1	1	0	1	0	1	1	0	0	0	0	1	0
AC005920.1|AC116903.2	1	0	1	1	1	1	1	0	1	1	0	0	1	1	1	0	1	0	1	0	1	0	0	1	1	0	1	1	0	1	1	0	1	0	1	0	0	0	1	0	0	1	0	0	1	1	0	1	0
AC005920.1|AC021218.1	0	0	1	0	0	1	1	0	0	0	1	1	0	1	0	1	0	0	1	0	1	0	0	1	0	0	0	0	0	1	1	0	1	1	0	1	1	0	1	1	0	0	0	1	0	0	0	1	0
AC005920.1|LINC02389	1	1	1	1	1	1	0	0	1	1	0	0	1	1	1	1	0	1	1	1	1	1	1	1	1	1	1	1	1	1	1	1	1	1	0	1	0	1	1	1	1	1	1	1	1	1	1	1	1
AC005920.1|LINC00942	1	1	1	1	0	1	1	0	1	1	1	0	1	0	1	1	0	1	0	1	1	1	1	1	1	0	1	1	1	1	1	0	1	1	1	1	1	1	1	1	1	1	1	0	0	0	0	1	0
AC005920.1|LINC02100	1	1	1	1	0	1	0	1	1	0	0	1	0	1	0	0	1	0	1	1	1	0	1	0	1	1	1	1	1	1	0	0	1	1	0	0	1	1	1	1	0	1	0	1	0	1	0	1	1
AC005920.1|AC120114.1	1	0	1	1	0	1	1	0	0	1	0	1	1	1	0	1	0	1	1	1	1	1	0	1	1	1	1	1	1	1	0	1	1	1	0	0	1	0	1	0	1	1	1	1	1	0	0	1	1
AC005920.1|H1FX-AS1	1	0	1	1	1	1	1	0	1	1	1	0	1	1	0	1	1	1	0	1	1	0	0	1	1	1	1	1	0	1	1	1	1	1	1	1	1	1	1	1	0	1	1	1	1	1	1	1	0
AC005920.1|LINC00592	0	1	1	0	0	1	0	0	0	0	1	0	0	1	1	0	1	0	1	0	1	0	0	1	0	0	0	1	0	0	0	0	0	0	0	1	0	0	0	0	1	1	0	0	0	1	1	0	1
AC005920.1|MIR193BHG	0	0	0	1	1	1	1	0	0	0	1	0	0	1	0	0	1	0	0	0	0	0	0	0	0	1	0	0	0	0	0	1	0	0	0	0	1	0	0	0	0	1	0	0	0	0	0	0	0
AC005920.1|AC020922.3	1	1	1	1	1	1	1	1	1	1	1	0	1	1	0	0	0	1	1	1	1	1	1	1	1	0	0	1	1	1	1	1	1	0	1	1	1	1	1	0	0	1	0	1	1	1	1	0	1
AC005920.1|LINC01615	0	1	1	1	1	0	1	0	0	0	1	1	0	1	0	0	1	0	0	0	1	0	0	0	0	1	0	0	1	0	0	1	1	0	1	0	1	0	0	1	1	1	0	1	1	0	0	0	0
AC005920.1|AC082651.3	0	1	1	1	1	1	0	1	0	0	1	0	0	1	0	0	0	0	1	0	0	1	0	1	0	0	0	0	1	0	1	0	0	0	0	0	0	0	0	0	0	1	1	0	0	0	0	0	0
AC005920.1|AL031985.3	0	0	0	0	1	1	1	1	1	1	0	1	1	1	1	1	1	1	1	1	1	1	0	1	1	1	1	1	0	1	1	1	1	0	0	0	0	1	1	1	0	1	0	1	1	1	1	0	1
AC005920.1|AC019205.1	0	0	1	0	1	1	0	0	0	0	0	0	0	1	0	0	0	0	1	0	1	1	0	1	0	1	0	0	1	0	0	0	1	0	0	0	0	0	1	0	0	1	0	0	1	0	0	0	1
AC005920.1|AC105053.1	0	1	1	0	1	1	1	0	1	1	0	0	1	1	1	1	1	1	1	1	1	1	1	0	1	1	1	1	0	1	1	1	1	1	0	1	1	1	1	1	0	1	0	1	1	1	1	1	1
AC005920.1|CASC15	1	0	0	0	1	1	1	0	1	1	1	1	1	1	1	1	1	1	1	1	1	1	0	1	1	1	1	1	1	1	1	1	1	0	1	0	0	1	1	0	0	1	1	1	1	1	1	0	0
AC005920.1|HOTAIR	1	0	0	0	0	1	1	1	0	0	0	0	0	1	0	0	1	0	0	0	1	0	0	1	0	0	0	0	0	0	1	0	1	0	0	0	0	1	0	0	0	1	0	1	0	0	0	0	0
AC005920.1|LINC02195	1	1	1	0	0	0	0	0	0	1	1	1	0	0	1	0	1	0	0	1	1	1	1	1	1	1	1	0	1	1	0	0	1	1	0	0	0	1	1	1	1	1	0	1	0	1	1	0	1
AC005920.1|GASAL1	0	0	0	1	1	0	1	0	0	0	1	0	0	1	0	0	0	0	0	0	1	0	1	0	1	0	0	0	0	0	0	0	1	0	0	0	0	0	0	0	0	1	0	0	0	0	0	0	0
AC005920.1|TBX5-AS1	0	0	0	0	0	1	1	0	0	1	0	0	1	1	0	0	1	0	1	1	1	0	0	0	0	1	1	0	0	0	1	0	1	0	0	0	0	0	0	0	0	1	0	0	1	0	0	0	0
AC005920.1|LINC01137	0	0	0	0	0	1	1	0	0	0	1	1	0	0	0	0	1	0	1	1	1	1	0	0	0	1	0	0	1	0	0	1	1	0	0	0	0	0	0	0	0	1	0	1	0	0	0	0	0
AC005920.1|AC009955.1	1	0	1	1	0	1	1	1	1	1	0	1	1	1	1	1	0	1	1	1	1	1	0	0	1	1	1	1	1	1	1	1	1	0	1	1	0	1	1	1	1	1	1	1	1	1	0	1	0
AC005920.1|SMIM25	1	0	1	0	1	0	1	0	0	1	1	1	0	1	0	0	0	1	0	1	1	1	0	0	0	1	1	0	0	0	0	0	1	0	0	0	0	0	0	1	0	1	0	0	0	0	0	0	0
AC005920.1|AC078788.1	1	1	1	1	1	1	1	0	1	0	1	1	0	1	0	0	1	1	1	1	1	1	1	1	1	1	1	1	1	0	1	1	1	1	0	1	0	0	0	0	1	1	0	1	0	0	1	0	1
AC005920.1|MAN1B1-DT	0	0	1	1	1	1	1	1	0	1	1	0	0	1	0	0	0	1	0	1	1	1	0	1	1	0	1	1	1	0	0	0	1	0	1	0	0	0	0	0	0	1	1	0	0	0	0	0	0
AC005920.1|LINC01082	1	0	1	0	0	1	1	1	1	1	0	0	1	0	1	1	1	1	1	1	1	1	1	0	1	0	1	0	1	1	1	1	1	1	1	1	0	1	1	1	0	1	1	1	1	1	1	1	0
AC005920.1|AL365203.2	1	0	0	0	1	1	1	0	0	0	1	0	0	1	1	0	1	0	1	0	1	0	0	0	0	0	0	0	0	0	1	1	1	0	0	0	1	0	0	0	0	1	0	1	0	0	0	0	0
AC005920.1|DDX11-AS1	1	0	1	1	1	1	1	0	1	1	0	1	1	1	0	1	1	1	1	1	1	1	1	1	1	1	1	1	1	1	1	1	1	1	1	1	1	1	1	0	0	1	1	1	0	0	0	0	1
AC005920.1|KCNMB2-AS1	1	0	0	0	1	1	0	0	0	1	1	1	0	0	0	0	0	1	1	1	1	0	0	1	1	0	1	0	1	0	1	0	1	0	0	0	0	0	0	0	0	1	0	0	0	0	0	0	0
MAFG-DT|AC090192.2	1	1	1	1	1	1	1	1	0	1	1	1	0	1	1	1	1	1	1	1	1	0	1	1	0	1	1	1	1	1	1	0	1	1	0	1	1	1	1	0	0	1	1	1	0	1	1	0	1
MAFG-DT|MMP25-AS1	0	0	1	1	0	0	0	1	0	0	0	0	0	0	0	0	0	0	0	1	1	1	0	0	1	1	0	1	1	0	0	0	0	0	0	0	0	0	1	1	0	1	0	0	0	1	1	1	1
MAFG-DT|LINC00578	1	1	1	0	1	1	0	1	0	1	1	1	1	0	1	0	1	1	1	1	1	0	1	0	1	1	1	1	1	0	1	0	1	1	0	0	1	1	1	1	0	1	1	1	1	1	1	1	0
MAFG-DT|LINC01063	1	0	1	0	1	1	0	1	0	0	1	1	0	1	0	1	1	1	0	1	1	1	0	0	1	1	1	1	1	0	1	0	0	1	0	1	0	1	1	1	1	1	1	1	0	1	1	0	0
MAFG-DT|CHKB-DT	0	1	1	1	1	0	0	1	0	1	1	1	0	1	0	0	1	1	0	0	1	0	1	0	0	1	1	0	1	0	1	0	1	1	0	1	0	1	0	1	1	1	0	1	1	0	1	0	1
MAFG-DT|TMPO-AS1	1	1	1	1	1	1	0	1	0	1	0	1	0	1	0	1	1	1	0	1	1	1	0	0	0	1	1	1	1	0	0	0	0	1	0	1	0	0	1	1	0	0	0	0	0	1	1	0	1
MAFG-DT|LINC01564	1	1	0	0	1	1	0	1	1	1	1	0	0	0	0	1	0	1	0	1	1	1	1	1	0	0	1	1	1	1	1	0	1	1	0	1	1	1	1	1	1	1	1	0	0	1	0	1	0
MAFG-DT|MINCR	1	0	1	0	0	1	1	1	1	1	1	0	0	0	0	0	1	1	0	1	1	0	1	0	1	1	1	1	1	1	1	0	0	1	0	1	0	1	1	1	0	1	0	0	0	1	1	0	0
MAFG-DT|AC134312.5	1	1	1	1	1	0	1	1	0	1	1	1	0	1	1	0	1	1	0	1	1	0	1	0	1	1	1	1	1	0	1	1	1	0	0	0	1	0	1	1	0	0	0	1	1	0	1	1	0
MAFG-DT|LINC02381	1	0	1	0	1	0	0	1	0	0	0	0	1	1	1	0	1	0	0	1	0	0	1	0	1	1	0	0	1	1	1	0	0	1	0	1	1	1	1	1	0	1	0	1	1	1	1	1	1
MAFG-DT|LINC00942	1	1	1	1	0	1	1	0	1	1	1	0	1	0	1	1	0	1	0	1	1	1	1	1	1	0	1	1	1	1	1	1	1	1	1	1	1	1	1	1	1	1	1	0	0	0	0	1	0
MAFG-DT|AATBC	0	1	1	0	0	1	0	1	0	1	0	0	0	1	0	0	1	1	1	0	0	1	0	1	0	1	0	1	1	0	1	0	0	0	0	1	1	0	0	1	0	0	0	0	1	0	0	0	1
MAFG-DT|MIR193BHG	1	1	1	1	1	1	1	0	0	0	1	0	0	1	0	0	1	1	0	0	0	0	1	0	0	1	0	1	1	0	0	1	0	1	0	1	1	0	0	1	1	1	0	1	1	1	1	0	1
MAFG-DT|LINC01615	0	1	1	1	1	0	1	0	0	0	1	1	0	1	0	0	1	0	0	0	1	0	0	0	1	1	1	1	1	1	0	1	1	0	1	1	1	0	0	1	1	1	0	1	1	0	1	0	1
MAFG-DT|FAM225A	0	1	1	1	1	0	0	1	0	1	1	1	0	1	0	1	1	1	0	1	1	0	1	1	1	1	1	1	1	1	0	0	1	1	0	1	1	1	1	1	0	1	0	1	1	1	1	1	1
MAFG-DT|AC022558.2	0	1	1	1	1	1	0	1	0	1	1	1	0	1	1	1	1	1	1	1	1	0	1	1	0	1	1	1	1	0	1	1	1	1	0	1	1	1	1	1	1	1	0	1	1	1	1	1	1
MAFG-DT|AL139275.2	0	1	1	1	0	1	0	1	0	0	1	1	0	1	0	0	1	1	0	1	0	0	1	0	0	1	0	0	1	0	0	0	0	1	0	1	1	0	1	1	0	1	0	1	1	1	1	1	1
MAFG-DT|PAXIP1-AS1	0	0	0	0	0	1	0	0	0	1	0	0	1	0	1	0	0	1	0	0	1	0	0	1	0	0	1	1	1	0	1	0	0	0	0	1	0	1	0	0	0	0	0	0	0	0	1	0	0
MAFG-DT|AC004551.1	0	1	1	1	1	0	0	1	0	1	0	1	0	1	0	0	1	1	1	0	0	0	0	0	0	1	0	0	1	0	0	0	0	1	0	1	1	0	0	1	0	1	0	1	1	1	1	1	1
MAFG-DT|HOTAIR	1	0	1	1	1	1	0	1	0	0	0	1	0	1	0	1	1	1	1	1	1	0	0	1	1	1	1	1	0	1	1	1	1	1	0	1	1	1	1	1	0	1	0	1	1	1	1	1	1
MAFG-DT|GASAL1	0	1	1	1	1	1	1	1	0	0	1	1	0	1	0	0	1	1	1	1	1	1	1	1	1	1	0	1	1	0	0	0	1	1	0	1	1	0	0	0	0	1	0	1	0	0	1	0	1
MAFG-DT|TBX5-AS1	0	1	1	0	0	1	1	1	0	1	0	1	1	1	1	1	1	0	1	1	1	1	1	0	1	1	1	1	1	0	1	0	1	1	0	1	1	1	1	1	0	1	0	1	1	1	1	1	1
MAFG-DT|LINC01137	0	1	1	1	1	1	1	1	0	0	1	1	0	1	0	0	1	0	1	1	1	1	0	0	1	1	1	1	1	0	1	1	1	1	1	1	1	0	1	1	1	1	1	1	0	1	1	0	1
MAFG-DT|AC112484.1	0	0	1	1	0	1	0	0	0	1	0	0	0	1	0	0	0	0	0	1	0	1	0	0	0	0	0	1	1	0	0	0	0	0	0	1	0	0	0	1	0	0	0	0	0	0	0	0	1
MAFG-DT|SMIM25	1	1	1	1	1	0	1	1	0	1	1	1	0	1	0	0	1	1	0	1	1	1	1	1	1	1	1	1	1	1	0	0	1	1	0	1	1	0	0	1	1	1	0	1	0	1	1	1	1
MAFG-DT|AC103746.1	0	0	1	0	0	1	0	1	0	0	1	1	0	1	1	0	1	0	0	1	0	0	0	0	0	1	0	1	1	0	0	0	1	1	0	1	0	0	1	1	0	1	0	1	1	0	1	1	1
MAFG-DT|AL365203.2	1	0	1	1	1	1	1	1	0	0	1	1	0	1	1	1	1	0	1	0	1	0	1	0	0	1	0	1	1	0	1	1	1	0	0	0	1	0	1	1	1	1	0	1	0	0	1	1	1
MAFG-DT|KCNMB2-AS1	1	1	1	0	1	1	0	1	0	1	1	1	1	1	1	0	1	1	1	1	1	0	0	1	1	1	1	1	1	0	1	0	1	1	1	1	0	0	0	1	0	1	1	1	1	0	1	1	0
STK4-AS1|DLG1-AS1	0	1	0	0	0	1	0	1	1	0	1	0	0	0	0	1	0	0	1	0	0	1	0	1	0	0	0	0	0	0	1	0	0	1	0	1	0	1	1	0	0	0	1	0	0	1	0	0	0
STK4-AS1|AL356417.2	1	1	0	0	0	0	1	1	1	1	1	1	1	1	1	1	1	0	1	1	0	1	1	0	1	1	1	1	0	1	1	0	1	1	0	1	1	1	1	1	0	0	1	0	1	1	1	1	0
STK4-AS1|AC079160.1	0	0	0	0	0	0	0	0	1	1	0	0	1	1	1	1	1	0	1	0	0	1	0	1	0	0	0	0	0	1	1	0	0	1	1	1	0	1	1	1	0	0	0	0	0	1	1	1	0
STK4-AS1|HNF1A-AS1	0	1	1	0	0	1	0	1	1	1	1	1	1	1	1	1	1	0	1	0	0	1	1	1	0	0	0	0	0	1	1	1	0	1	1	1	1	1	1	1	0	0	1	0	0	1	1	1	1
STK4-AS1|VWA8-AS1	1	1	0	1	1	1	0	1	1	1	1	0	1	1	1	1	1	1	1	1	1	1	1	1	1	0	1	1	1	1	1	1	1	1	1	1	1	1	1	1	1	0	1	0	0	1	1	1	1
STK4-AS1|LINC02561	1	1	0	0	1	1	0	0	1	1	1	0	1	0	0	0	1	1	1	1	1	1	0	1	1	0	1	1	0	1	1	0	1	0	1	1	1	1	1	0	1	0	1	0	0	1	0	1	0
STK4-AS1|AL049775.2	0	1	1	1	1	1	0	0	1	1	1	1	0	1	1	1	1	0	1	0	1	0	1	1	1	1	1	0	0	1	1	1	1	1	1	1	1	1	0	0	1	1	1	1	1	1	0	1	1
STK4-AS1|LINC01143	1	1	1	1	1	1	0	1	1	1	0	1	1	1	0	1	1	1	1	1	1	1	0	0	1	1	1	1	0	1	1	1	1	1	1	1	0	1	1	1	1	1	1	1	1	1	1	1	1
STK4-AS1|PLA2G4E-AS1	0	1	1	0	1	1	0	1	1	0	1	1	0	1	0	1	1	0	1	0	1	1	0	1	0	0	1	0	0	0	1	1	0	0	0	1	1	1	0	1	1	1	0	0	1	1	1	1	0
STK4-AS1|LINC00460	0	1	1	0	1	0	0	0	1	0	1	1	0	1	0	0	1	0	0	0	1	1	1	1	0	0	0	0	0	0	0	1	1	0	1	1	1	0	0	0	0	0	0	1	0	0	0	1	0
STK4-AS1|PRR26	0	0	1	0	0	1	0	1	1	1	0	0	1	1	1	1	1	0	1	1	0	1	1	0	1	0	0	0	0	1	1	0	1	1	1	1	1	1	1	1	0	0	0	0	1	1	1	1	1
STK4-AS1|SEMA3B-AS1	0	0	0	0	0	1	0	1	1	0	0	0	1	0	1	0	0	0	0	0	0	1	0	0	0	0	0	0	0	1	1	0	0	0	1	1	0	1	1	0	0	0	0	0	1	1	1	1	0
STK4-AS1|AL049775.1	1	1	1	0	1	1	1	0	1	1	1	1	0	1	1	0	1	1	1	1	1	0	1	1	1	1	1	0	0	0	0	1	1	0	1	0	1	1	0	0	1	0	0	1	1	1	0	1	1
STK4-AS1|LINC02551	1	1	1	1	1	1	1	0	1	0	1	1	0	1	0	1	1	1	1	1	1	1	1	1	1	1	0	0	1	1	1	1	1	1	0	0	1	1	1	1	0	1	1	1	1	1	0	1	1
STK4-AS1|LINC02389	0	0	0	0	0	0	0	0	1	0	0	0	0	0	1	0	0	0	1	0	0	0	0	0	0	0	0	0	0	0	0	0	0	0	0	1	0	1	0	0	0	0	0	0	0	1	0	0	0
STK4-AS1|LINC00942	0	0	0	0	0	0	0	0	1	1	1	0	0	0	1	1	0	0	0	0	0	0	0	1	0	0	0	0	0	1	1	0	1	0	1	1	1	1	1	0	0	0	0	0	0	0	0	0	0
STK4-AS1|LINC02367	1	1	1	0	1	1	0	0	1	1	0	0	1	1	1	1	1	1	1	1	1	1	0	1	1	1	1	0	0	1	1	1	1	1	1	1	1	1	1	1	1	0	1	0	0	1	1	1	1
STK4-AS1|LINC02100	0	0	1	0	0	1	0	0	1	0	0	1	0	0	0	0	1	0	0	0	1	0	0	0	1	0	0	0	0	1	0	0	0	1	0	0	0	1	1	1	0	0	0	0	0	1	0	1	0
STK4-AS1|AL590666.3	0	0	0	0	0	0	0	1	1	0	1	0	0	1	1	1	0	0	1	0	0	0	0	1	0	0	0	0	0	0	1	0	0	1	1	1	1	1	1	1	0	0	0	0	0	1	1	1	0
STK4-AS1|AC009407.1	0	0	0	0	0	0	0	0	1	0	0	0	0	1	1	0	0	0	1	0	0	0	0	0	0	0	0	0	0	0	1	0	0	0	1	1	0	1	1	0	0	0	0	0	0	0	1	1	0
STK4-AS1|MIR29B2CHG	0	0	0	0	0	0	0	0	1	0	0	0	0	1	1	1	1	0	1	0	0	1	0	0	0	0	0	0	0	1	1	0	0	1	0	1	1	1	1	1	0	0	0	0	0	1	1	1	1
STK4-AS1|HCG9	0	0	0	0	0	0	0	1	1	0	1	0	0	0	1	0	0	0	1	0	0	0	0	0	0	0	0	0	0	0	1	0	0	0	0	0	0	1	1	1	0	0	0	0	0	1	1	1	0
STK4-AS1|LEF1-AS1	0	0	0	0	0	1	0	0	1	1	0	0	0	0	1	1	1	0	1	0	0	0	0	1	0	0	0	0	0	1	1	0	0	0	1	1	0	1	1	0	0	0	0	0	0	1	1	1	0
STK4-AS1|LINC00314	1	1	1	0	1	1	1	1	1	1	1	1	1	1	1	1	1	1	1	1	0	1	1	1	1	1	0	0	0	1	1	1	1	1	1	1	1	1	1	1	1	1	1	0	1	1	1	1	1
STK4-AS1|LINC01686	0	0	0	0	0	0	0	1	1	0	1	0	0	0	1	1	1	0	1	0	0	0	0	1	0	0	0	0	0	1	1	0	0	1	0	1	0	1	1	0	0	0	1	0	0	1	1	0	0
STK4-AS1|AL450322.2	0	1	0	0	0	0	0	1	1	0	1	0	0	1	0	1	1	0	1	0	0	0	1	1	0	0	0	0	0	0	1	0	1	0	0	1	1	0	0	0	0	0	0	0	0	1	1	1	0
STK4-AS1|AP005233.1	0	1	1	1	1	1	0	1	1	1	1	1	1	1	1	1	1	1	1	1	0	1	1	1	1	1	0	0	0	1	1	1	1	1	1	1	1	1	1	1	1	0	1	0	1	1	1	1	1
STK4-AS1|OBSCN-AS1	0	1	0	1	1	1	0	0	1	1	1	0	1	1	1	1	1	1	1	1	1	1	1	1	1	0	1	1	0	1	1	1	1	1	1	1	1	1	1	1	0	1	1	0	1	1	1	1	1
STK4-AS1|AC063948.1	0	0	0	0	0	1	0	1	1	1	1	0	1	0	1	1	0	0	1	0	0	1	0	1	1	0	0	1	0	1	1	0	0	1	1	1	0	1	1	0	1	0	0	0	0	1	1	1	1
STK4-AS1|AL359715.1	0	0	0	0	0	0	0	1	1	0	0	0	0	0	1	0	0	0	1	0	0	0	0	0	0	0	0	0	0	0	1	0	0	0	1	1	0	1	1	1	0	0	0	0	0	1	0	0	0
STK4-AS1|IFNG-AS1	0	1	1	0	0	1	0	1	1	1	1	0	0	1	1	1	1	0	1	0	0	1	1	1	0	0	0	0	0	1	1	0	1	1	0	1	1	1	1	1	0	0	1	0	1	1	1	1	1
STK4-AS1|LINC01082	0	0	0	0	0	0	0	0	1	1	0	0	1	0	1	1	0	0	1	0	0	1	0	0	0	0	0	0	0	1	1	0	1	0	1	1	0	1	1	0	0	0	0	0	0	1	1	1	0
STK4-AS1|AC008632.1	0	0	0	0	0	0	0	1	1	0	1	0	0	0	1	0	0	0	1	0	0	0	0	1	0	0	0	0	0	1	1	0	0	0	0	1	0	1	0	0	0	0	0	0	0	1	1	1	0
STK4-AS1|NRIR	0	0	0	0	0	0	0	1	1	0	0	0	0	1	0	1	1	0	1	0	0	1	1	1	0	0	0	0	0	0	1	0	0	1	0	1	1	1	0	1	0	0	0	0	0	1	0	1	0
STK4-AS1|AL135999.3	0	0	0	0	0	0	0	1	1	0	1	0	0	0	1	0	1	0	1	0	0	0	0	1	0	0	0	0	0	1	1	0	0	1	0	1	0	1	1	1	0	0	0	0	0	1	1	0	0
AC090192.2|MANCR	0	1	1	1	1	1	1	1	1	1	1	1	0	1	1	0	1	1	0	0	1	1	1	1	0	1	1	1	1	0	1	1	0	1	1	0	1	1	1	1	1	1	1	1	1	0	1	1	1
AC090192.2|C8orf49	0	0	0	1	1	1	1	1	0	1	0	0	1	1	1	1	1	0	1	0	1	1	1	0	1	0	1	1	0	0	1	0	0	0	1	1	1	1	1	1	1	1	0	1	1	1	1	1	1
AC090192.2|LINC00578	1	1	1	0	1	1	0	0	0	1	1	0	1	0	1	0	1	1	1	1	1	1	1	0	1	1	1	0	1	0	1	0	0	1	0	0	1	1	1	1	1	0	1	0	1	0	1	1	0
AC090192.2|LINC01063	1	0	0	0	1	1	0	0	0	0	0	0	0	0	0	1	0	0	0	1	1	1	0	0	1	1	1	1	1	0	1	1	0	0	1	0	0	1	1	1	1	1	1	0	1	0	0	1	0
AC090192.2|CHKB-DT	0	0	0	1	0	0	0	0	0	0	0	0	0	1	0	0	1	0	0	0	0	1	0	0	0	1	1	0	0	0	1	0	0	0	1	0	0	0	0	1	1	1	0	1	1	0	0	1	1
AC090192.2|TMPO-AS1	1	0	0	0	1	0	0	0	0	1	0	0	0	0	0	1	1	0	0	1	1	1	0	0	1	1	1	1	0	0	0	0	0	0	0	0	0	0	1	1	1	0	0	0	1	0	0	1	1
AC090192.2|LINC01564	1	1	0	0	1	1	0	0	1	1	1	0	0	0	0	1	0	1	0	1	1	1	0	1	0	0	1	1	1	1	1	0	0	0	1	1	0	0	1	1	1	1	1	0	1	1	0	1	0
AC090192.2|LINC00460	1	1	1	1	1	1	1	1	1	1	1	1	1	1	0	0	1	0	0	1	1	1	1	1	0	1	1	1	1	0	1	1	1	0	1	1	1	0	1	1	1	1	1	1	1	0	0	1	1
AC090192.2|MINCR	1	0	0	0	0	0	1	0	1	1	0	0	0	0	0	0	1	0	0	0	1	0	0	0	1	0	1	0	1	0	0	0	0	0	1	0	0	0	1	1	1	1	0	0	1	0	1	1	0
AC090192.2|AC134312.5	1	0	0	0	1	0	1	0	0	0	0	1	0	1	1	0	1	1	0	0	1	0	1	0	1	0	1	1	1	0	1	1	1	0	0	0	0	0	1	1	1	0	0	1	1	0	1	1	0
AC090192.2|LINC02381	1	0	1	0	0	0	0	0	0	0	0	0	1	1	1	0	1	0	0	1	0	0	0	0	1	0	0	0	0	1	1	0	0	0	0	0	1	1	1	1	1	1	0	1	1	0	1	1	0
AC090192.2|ZEB1-AS1	1	1	0	1	1	1	0	0	0	1	0	0	1	1	1	1	1	0	0	1	1	1	1	1	1	0	1	1	1	0	1	1	1	0	1	1	1	1	1	1	1	1	1	0	1	0	0	1	0
AC090192.2|AC116903.2	1	0	1	1	1	1	1	1	1	1	0	0	1	1	1	1	1	1	1	0	1	1	0	1	1	0	1	1	0	1	1	0	1	0	1	1	1	1	1	1	1	1	0	0	1	1	0	1	1
AC090192.2|AC021218.1	0	0	1	1	1	1	1	1	1	1	0	1	1	1	0	1	0	0	1	1	1	1	1	1	1	0	1	1	0	1	1	1	0	1	1	1	1	1	1	1	1	0	0	1	1	1	1	1	1
AC090192.2|LINC00942	1	1	1	1	0	1	1	0	1	1	1	0	1	0	1	1	0	1	0	1	1	1	1	1	1	0	1	1	1	1	1	1	1	1	1	1	1	1	1	1	1	0	1	0	0	0	0	1	0
AC090192.2|AATBC	0	0	0	0	0	0	0	0	0	1	0	0	0	0	0	0	1	1	1	0	0	1	0	0	0	0	0	0	0	0	1	0	0	0	1	0	0	0	0	1	1	0	0	0	1	0	0	1	1
AC090192.2|LINC02100	1	1	1	1	0	1	0	1	1	0	0	1	0	1	0	1	1	0	1	1	1	0	1	1	1	1	1	1	1	1	1	0	1	1	1	0	1	1	1	1	1	0	0	1	1	1	1	1	1
AC090192.2|LINC00592	1	1	1	1	0	1	0	1	0	0	1	1	0	1	1	0	1	0	1	0	1	1	0	1	1	0	1	1	0	0	1	1	0	0	1	1	0	0	1	1	1	0	0	1	1	1	1	1	1
AC090192.2|MIR193BHG	1	1	0	1	1	1	1	0	0	0	1	0	0	1	0	0	1	0	0	0	0	0	0	0	0	1	0	1	0	0	0	1	0	0	0	0	1	0	0	1	1	1	0	1	1	0	0	1	0
AC090192.2|LINC01615	0	1	1	1	1	0	1	0	0	0	1	1	0	1	0	0	1	0	0	0	1	0	0	0	1	1	1	1	1	0	0	1	1	0	1	0	1	0	0	1	1	1	0	1	1	0	1	1	1
AC090192.2|FAM225A	0	0	0	0	0	0	0	0	0	1	0	1	0	1	0	1	1	0	0	0	1	1	0	0	1	0	1	0	0	0	0	0	1	0	1	0	1	0	1	1	1	1	0	1	1	1	1	1	1
AC090192.2|AC082651.3	0	1	1	1	1	0	0	1	0	0	1	1	0	1	1	0	1	0	1	0	0	1	1	1	1	0	1	1	1	0	1	1	0	0	0	0	1	1	0	1	1	1	1	1	1	0	0	1	1
AC090192.2|AC019205.1	1	1	1	0	1	0	0	0	0	1	0	1	0	1	0	1	1	0	1	0	1	1	0	1	1	1	1	1	1	0	0	1	1	0	1	0	1	0	1	1	1	1	0	1	1	1	0	1	1
AC090192.2|AC022558.2	0	0	0	0	1	0	0	0	0	0	0	0	0	1	0	1	1	0	0	0	0	1	0	0	0	0	0	1	0	0	1	1	0	0	1	0	0	0	1	1	1	1	0	1	1	1	1	1	1
AC090192.2|AL139275.2	0	0	0	0	0	0	0	0	0	0	0	0	0	0	0	0	1	0	0	0	0	0	0	0	0	0	0	0	0	0	0	0	0	0	1	0	0	0	1	1	1	1	0	1	1	0	1	1	1
AC090192.2|PAXIP1-AS1	0	0	0	0	0	0	0	0	1	0	0	0	1	0	0	0	0	1	0	0	1	1	0	0	0	0	1	1	0	0	1	0	0	0	0	0	0	1	0	1	1	0	0	0	1	0	1	0	0
AC090192.2|AC004551.1	0	0	0	0	1	0	0	0	0	0	0	0	0	0	0	0	1	0	1	0	0	0	0	0	0	0	0	0	0	0	0	0	0	0	1	0	0	0	0	1	1	0	0	0	1	1	0	1	1
AC090192.2|HOTAIR	1	0	0	1	1	0	0	1	0	0	0	1	0	1	0	1	1	0	0	0	1	1	0	1	1	0	1	1	0	0	1	1	0	0	0	0	0	1	1	1	1	0	0	1	1	0	1	1	1
AC090192.2|LINC02195	1	1	1	0	1	0	0	1	0	1	1	1	0	0	1	1	1	1	0	1	1	1	1	1	1	1	1	1	1	1	0	0	1	1	0	0	1	1	1	1	1	0	0	1	1	1	1	1	1
AC090192.2|GASAL1	0	1	0	1	1	0	1	1	0	0	1	1	0	1	0	0	1	0	0	0	1	1	1	1	1	1	0	0	0	0	0	0	0	0	1	0	1	0	0	1	1	1	0	1	1	0	0	1	0
AC090192.2|TBX5-AS1	0	0	0	0	0	0	1	0	0	1	0	0	1	1	1	1	1	0	1	1	1	1	1	0	1	1	1	1	0	0	1	0	1	0	1	0	1	1	1	1	1	1	0	1	1	1	1	1	0
AC090192.2|LINC01137	0	0	1	1	1	0	1	0	0	0	0	1	0	1	0	0	1	0	1	1	1	1	0	0	1	1	1	1	1	0	1	1	0	0	1	0	1	0	1	1	1	1	0	1	1	0	0	1	1
AC090192.2|SMIM25	1	0	1	0	1	0	1	0	0	1	1	1	0	1	0	0	1	1	0	1	1	1	1	0	1	1	1	1	0	1	0	0	0	0	0	0	1	0	0	1	1	0	0	1	1	0	1	1	1
AC090192.2|MAN1B1-DT	0	1	1	1	1	1	1	1	0	1	0	0	0	1	1	0	0	1	0	1	1	1	1	1	1	0	1	1	1	0	0	0	0	0	1	0	0	1	1	1	1	1	1	1	1	0	1	1	0
AC090192.2|AC103746.1	0	0	0	0	0	0	0	0	0	0	0	0	0	0	0	0	1	0	0	0	0	0	0	0	0	0	0	0	0	0	0	0	0	0	1	0	0	0	1	1	1	0	0	1	1	0	1	1	1
AC090192.2|AL365203.2	1	0	0	0	1	0	1	0	0	0	0	0	0	1	1	1	1	0	1	0	1	0	0	0	0	0	0	0	0	0	1	1	1	0	1	0	1	0	1	1	1	1	0	1	1	0	1	1	1
AC090192.2|KCNMB2-AS1	1	1	0	0	1	1	0	0	0	1	1	1	1	0	1	0	1	1	1	1	1	1	0	1	1	0	1	1	1	0	1	0	0	1	1	0	0	0	0	1	1	0	1	0	1	0	1	1	0
DLG1-AS1|MANCR	0	0	0	0	0	0	1	0	1	1	0	1	0	1	1	0	1	0	0	0	0	0	1	0	0	1	0	0	0	0	0	0	0	0	1	0	1	0	0	0	0	0	0	1	1	0	1	0	0
DLG1-AS1|AL356417.2	1	1	1	0	0	0	1	1	1	1	0	1	1	1	1	0	1	0	1	1	1	0	1	0	1	1	1	1	1	1	1	0	1	1	0	1	1	1	1	1	0	0	1	1	1	0	1	1	0
DLG1-AS1|AC079160.1	1	0	0	0	0	0	0	0	0	1	0	1	1	1	1	0	1	0	1	0	1	1	0	0	1	0	1	1	0	1	1	0	0	0	1	1	1	0	0	1	0	0	0	1	1	1	1	1	0
DLG1-AS1|HNF1A-AS1	0	1	1	1	1	1	1	1	1	1	0	1	1	1	1	1	1	0	1	0	1	0	1	1	1	1	1	1	0	1	1	1	1	1	1	1	1	1	1	1	1	1	0	1	1	1	1	1	1
DLG1-AS1|VWA8-AS1	1	1	0	1	1	1	1	1	1	1	1	0	1	1	1	1	1	1	1	1	1	0	1	1	1	1	1	1	1	1	1	1	1	0	1	1	1	1	1	1	1	0	1	0	1	1	1	1	1
DLG1-AS1|LINC02561	1	0	0	1	1	1	0	0	1	1	1	0	1	1	1	0	1	1	1	1	1	1	1	1	1	0	1	1	1	1	1	0	1	0	1	1	1	1	1	0	1	1	1	0	0	0	0	1	0
DLG1-AS1|AL049775.2	0	1	1	1	1	1	1	0	1	1	1	1	0	1	1	1	1	0	1	0	1	0	1	1	1	1	1	1	1	1	1	1	1	1	1	0	1	1	0	0	1	1	1	1	1	0	1	1	1
DLG1-AS1|AP002518.2	0	0	0	0	0	0	1	0	0	1	0	1	0	1	1	0	1	0	0	0	0	0	0	0	0	0	0	0	0	1	0	0	0	0	0	0	1	0	0	0	0	0	0	1	1	0	1	0	0
DLG1-AS1|PLA2G4E-AS1	0	0	1	1	1	1	1	1	1	0	1	1	0	1	1	1	1	0	1	0	1	1	0	0	0	0	1	1	0	0	1	1	0	0	0	1	1	0	0	1	1	1	0	1	1	1	1	1	0
DLG1-AS1|LINC00891	0	0	0	0	0	0	0	0	0	1	0	1	0	1	1	0	1	0	0	0	0	0	0	0	0	0	0	0	0	1	0	0	0	0	0	0	1	0	0	0	0	0	0	1	1	0	1	0	0
DLG1-AS1|LINC00460	0	1	1	1	1	0	1	0	0	0	0	1	0	1	0	0	1	0	0	1	1	1	1	1	0	1	0	1	1	0	0	1	1	0	1	0	1	0	0	0	0	0	0	1	1	0	0	1	0
DLG1-AS1|PRR26	1	0	1	0	0	1	1	1	1	1	0	1	1	1	1	0	1	0	1	1	1	0	1	0	1	1	1	1	1	1	1	0	1	1	1	0	1	1	1	1	0	1	0	1	1	1	1	1	1
DLG1-AS1|SEMA3B-AS1	0	0	0	0	0	0	1	1	1	1	0	1	1	1	1	0	1	1	0	0	1	0	0	0	1	0	1	1	0	1	1	1	0	0	1	0	1	1	1	0	0	0	0	0	1	0	1	1	0
DLG1-AS1|LINC00322	0	0	0	0	0	0	0	0	0	1	0	1	0	1	1	0	1	0	1	0	0	0	1	0	0	0	0	1	0	0	0	0	0	0	1	0	1	0	0	0	0	0	0	0	0	0	1	0	0
DLG1-AS1|AL049775.1	1	1	1	1	1	1	1	0	1	1	1	1	0	1	1	0	1	1	1	1	1	0	1	1	1	1	1	1	1	1	0	1	1	0	1	0	1	0	0	0	1	1	0	1	1	0	0	1	1
DLG1-AS1|LINC02389	0	0	0	0	0	0	0	0	0	0	0	1	0	1	1	0	1	0	0	0	0	0	0	0	0	0	0	0	0	1	0	0	0	0	0	0	1	0	0	0	0	0	0	0	0	0	1	0	0
DLG1-AS1|LINC00942	0	0	0	1	0	0	1	0	1	1	0	0	0	0	1	0	0	0	0	0	1	0	1	0	1	0	1	1	0	1	1	0	1	0	1	1	1	0	1	0	0	0	0	0	0	0	0	0	0
DLG1-AS1|LINC02100	1	0	1	1	0	0	0	0	0	0	0	1	0	1	0	0	1	0	0	1	1	0	0	0	1	1	0	1	0	1	0	0	0	1	0	0	1	0	0	1	0	0	0	1	0	0	1	1	0
DLG1-AS1|AL590666.3	0	0	0	0	0	0	1	1	1	1	0	1	0	1	1	0	1	0	1	0	0	0	0	0	0	1	0	1	0	1	1	0	0	0	1	0	1	0	0	1	0	0	0	1	1	1	1	1	0
DLG1-AS1|H1FX-AS1	0	0	0	0	0	0	0	0	0	1	0	1	0	0	1	0	1	0	0	0	0	0	0	0	0	0	0	0	0	1	1	0	0	0	0	0	1	0	0	0	0	0	0	0	1	0	1	1	0
DLG1-AS1|AC020922.3	0	0	0	0	0	0	0	0	0	1	0	1	0	0	1	0	1	0	1	0	0	0	0	0	0	0	0	0	0	1	0	0	0	0	1	0	1	0	1	0	0	0	0	0	1	0	1	0	0
DLG1-AS1|AL031985.3	0	0	0	0	0	0	0	0	0	1	0	1	0	0	1	0	1	0	0	0	1	0	0	0	0	1	0	1	0	1	0	0	0	0	0	0	1	0	0	1	0	0	0	1	1	0	1	0	0
DLG1-AS1|AC009407.1	0	0	0	1	0	0	1	0	1	1	0	1	0	1	1	0	1	0	0	0	0	0	0	0	0	0	0	0	0	1	1	0	0	0	1	0	1	0	0	0	0	0	0	1	0	0	1	1	0
DLG1-AS1|MIR29B2CHG	0	0	0	0	0	0	0	0	1	1	0	1	1	1	1	0	1	1	1	0	0	0	0	0	1	1	0	1	0	1	1	0	1	0	0	1	1	1	1	1	0	0	0	1	1	1	1	1	1
DLG1-AS1|HCG9	0	0	0	0	0	0	0	1	1	1	0	1	0	0	1	0	1	0	1	0	0	0	0	0	0	0	0	1	0	1	1	0	0	0	0	0	0	0	0	1	0	0	0	0	0	0	1	1	0
DLG1-AS1|CASC15	0	0	0	0	0	0	0	0	1	1	0	1	0	0	1	0	1	0	1	0	1	0	0	0	0	0	0	1	0	1	1	0	0	0	0	0	0	0	0	0	0	0	0	0	1	0	1	0	0
DLG1-AS1|LEF1-AS1	0	0	0	0	0	0	1	0	1	1	0	1	1	1	1	0	1	0	1	0	1	0	0	0	0	1	1	1	0	1	1	0	1	0	1	0	0	0	1	0	0	0	0	1	1	0	1	1	0
DLG1-AS1|LINC01686	1	0	0	1	0	0	1	1	1	1	0	1	1	1	1	0	1	1	0	0	1	0	1	0	1	1	1	1	1	1	1	0	1	0	0	0	0	1	1	0	0	0	0	1	0	0	1	0	0
DLG1-AS1|AL450322.2	0	0	0	1	0	0	1	1	0	1	0	1	0	1	0	0	1	0	1	0	1	0	1	0	0	1	1	1	0	1	1	1	1	0	0	1	1	0	0	0	0	0	0	1	1	0	1	1	0
DLG1-AS1|AC063948.1	1	0	0	1	0	1	1	1	1	1	0	1	1	1	1	0	1	1	1	1	1	0	1	0	1	1	1	1	1	1	1	0	0	1	1	1	1	1	1	0	1	0	0	1	1	1	1	1	1
DLG1-AS1|AL359715.1	0	0	0	0	0	0	0	0	1	1	0	1	0	1	1	0	1	0	1	0	0	0	0	0	1	1	0	0	0	1	1	0	0	0	1	0	1	0	0	1	0	0	0	0	1	1	1	0	0
DLG1-AS1|AC009955.1	0	0	0	0	0	0	0	0	0	1	0	1	0	1	1	0	1	0	0	0	0	0	0	0	0	0	0	0	0	1	1	0	0	0	0	0	1	0	0	0	0	0	0	0	0	0	1	1	0
DLG1-AS1|LINC01405	0	0	0	0	0	0	0	0	0	0	0	1	0	1	1	0	1	0	1	0	0	0	1	0	0	0	0	0	0	1	0	0	0	0	0	0	1	0	0	0	0	0	0	1	1	0	1	1	0
DLG1-AS1|AC131009.1	0	0	0	1	0	0	1	0	0	1	0	1	0	1	1	0	1	0	0	0	1	0	1	0	0	1	1	1	0	0	1	0	0	0	0	0	1	0	0	0	0	0	0	1	1	0	1	0	0
DLG1-AS1|AC078788.1	0	0	0	0	0	0	0	0	1	0	0	1	0	1	1	0	1	0	1	0	0	0	1	0	0	0	1	1	0	0	0	0	0	0	0	1	0	0	0	0	0	0	0	0	0	0	1	0	0
DLG1-AS1|IFNG-AS1	0	1	1	0	0	1	1	1	1	1	0	1	1	1	1	1	1	1	1	0	1	0	1	1	1	1	1	1	0	1	1	0	1	1	0	1	1	1	1	1	0	1	0	1	1	1	1	1	1
DLG1-AS1|LINC01082	0	0	0	0	0	0	0	0	0	1	0	1	1	0	1	1	1	0	1	0	0	0	0	0	0	0	0	0	0	1	1	0	1	0	1	1	1	1	1	0	0	0	0	0	1	1	1	1	0
DLG1-AS1|AC008632.1	0	0	0	0	0	0	0	1	1	1	0	1	0	1	1	0	1	0	0	0	0	0	0	0	0	0	0	1	0	1	1	0	0	0	0	0	1	0	0	0	0	0	0	1	1	0	1	1	0
DLG1-AS1|NRIR	0	0	1	0	0	0	0	1	0	1	0	1	0	1	1	0	1	0	1	1	0	0	1	1	1	1	1	0	1	0	1	0	0	1	0	1	1	0	0	1	0	0	0	1	1	1	1	1	0
DLG1-AS1|DDX11-AS1	0	0	0	0	0	0	1	0	1	1	0	1	0	1	1	0	1	0	0	0	1	0	0	0	0	0	1	1	0	1	1	0	0	0	0	0	1	0	0	0	0	0	0	0	0	0	1	0	0
DLG1-AS1|AL135999.3	0	0	0	1	0	0	0	0	1	1	0	1	0	1	1	0	1	0	1	0	0	0	1	0	0	1	1	1	0	1	1	0	0	0	0	0	0	0	1	1	0	0	0	1	1	0	1	1	0
AC026741.1|CEP83-DT	0	1	1	0	1	0	1	0	0	1	0	1	0	0	1	0	0	0	0	1	1	0	0	1	0	1	1	1	1	0	0	0	0	0	1	1	0	1	0	1	0	1	0	1	0	0	0	0	0
AC026741.1|MANCR	0	1	1	1	1	0	1	0	1	1	1	1	0	1	1	0	1	1	0	0	1	0	1	1	0	1	1	0	1	0	0	1	0	0	1	0	1	1	0	0	1	1	1	1	1	0	0	0	0
AC026741.1|C8orf49	0	0	0	0	1	0	1	0	0	0	0	0	0	0	1	0	0	0	0	0	0	0	1	1	0	0	0	0	0	0	0	0	0	0	1	1	1	1	0	1	1	1	0	1	0	0	0	0	0
AC026741.1|LINC00578	0	1	1	0	1	0	0	0	0	1	1	0	0	0	1	0	0	1	0	1	0	0	1	0	0	1	0	0	1	0	1	0	0	0	1	0	1	1	0	0	0	0	1	1	0	0	0	0	0
AC026741.1|LINC02561	1	1	0	1	1	1	1	0	1	1	1	0	1	1	1	0	1	1	1	1	1	1	1	1	1	0	1	1	1	1	1	0	1	0	1	1	1	1	1	1	1	1	1	1	0	1	0	1	0
AC026741.1|LINC01564	0	1	0	0	1	1	0	0	1	1	1	0	0	0	0	0	0	1	0	1	1	1	0	1	0	0	1	1	1	1	1	0	0	0	1	1	1	1	1	1	1	1	1	0	0	0	0	1	0
AC026741.1|AP002518.2	0	1	1	1	1	1	1	0	1	1	1	1	0	1	1	1	1	1	0	1	1	0	1	1	0	1	1	0	1	0	1	1	1	1	1	1	1	1	1	1	1	1	1	1	1	1	1	0	0
AC026741.1|PLA2G4E-AS1	0	1	1	1	1	1	1	1	1	0	1	1	0	1	0	1	1	1	1	0	1	1	1	1	0	0	1	1	1	0	1	1	1	1	1	1	1	1	0	1	1	1	0	1	1	1	1	1	1
AC026741.1|LINC00891	0	1	1	0	1	1	1	0	1	1	1	1	0	1	1	1	1	1	0	1	0	0	1	1	0	1	1	0	1	0	0	1	1	0	1	1	1	1	1	1	1	1	1	1	1	1	1	0	0
AC026741.1|LINC00460	1	1	1	1	1	0	1	1	1	0	1	1	0	1	0	0	1	0	0	1	1	1	1	1	0	1	1	1	1	0	1	1	1	0	1	1	1	1	0	1	1	1	1	1	1	0	0	1	1
AC026741.1|AC134312.5	0	0	0	0	1	0	1	0	0	0	1	1	0	1	0	0	0	0	0	0	0	0	0	0	0	0	1	0	0	0	0	0	1	0	1	0	0	0	0	0	0	0	0	1	0	0	0	0	0
AC026741.1|SBF2-AS1	0	1	0	0	1	1	1	1	0	1	1	0	0	1	0	1	0	0	0	1	1	1	1	1	1	0	1	1	1	1	0	1	0	0	1	1	1	1	0	0	1	1	1	1	1	0	0	0	0
AC026741.1|ZEB1-AS1	0	1	0	0	1	1	0	0	0	1	1	0	0	0	1	0	0	0	0	1	1	1	0	1	1	0	1	1	1	0	0	1	0	0	1	1	1	1	0	1	0	1	1	1	0	0	0	1	0
AC026741.1|AC116903.2	0	0	0	0	1	1	1	0	1	1	1	0	1	1	1	0	0	0	0	0	0	0	0	1	0	0	1	0	0	0	0	0	0	0	1	1	1	1	0	0	0	1	0	1	1	1	0	0	0
AC026741.1|LINC02389	0	1	0	1	1	0	0	0	1	1	1	0	0	1	1	1	0	0	0	0	0	0	1	1	0	0	1	0	1	0	0	1	0	0	1	1	1	1	1	1	1	1	1	1	1	1	1	0	0
AC026741.1|LINC00942	1	1	1	1	0	1	1	0	1	1	1	0	1	0	1	1	0	1	0	1	1	1	1	1	1	0	1	1	1	1	1	0	1	1	1	1	1	1	1	1	1	0	1	0	0	0	0	0	0
AC026741.1|LINC02100	1	1	1	1	0	1	0	1	0	0	1	1	0	1	0	0	1	0	0	1	1	0	1	1	1	1	1	1	1	1	0	0	1	1	1	0	1	1	1	1	0	0	0	1	0	1	0	1	0
AC026741.1|AC120114.1	1	1	1	1	1	1	1	0	0	1	1	1	0	1	1	0	0	1	0	1	1	0	0	1	1	1	1	1	1	0	0	1	0	0	1	1	1	1	0	0	1	1	1	1	1	0	0	1	0
AC026741.1|H1FX-AS1	0	0	0	1	1	1	1	0	1	1	1	0	1	0	1	0	1	1	0	1	1	0	0	1	1	1	1	0	0	1	1	1	1	1	1	1	1	1	0	1	0	1	1	1	1	1	1	1	0
AC026741.1|LINC00592	0	1	0	0	0	0	0	0	0	0	1	0	0	0	1	0	0	0	0	0	0	0	0	1	0	0	0	0	0	0	0	0	0	0	1	1	1	1	0	1	1	0	0	1	0	1	1	0	0
AC026741.1|MIR193BHG	0	1	0	0	1	0	1	0	0	0	1	0	0	0	0	0	1	0	0	0	0	0	0	0	0	1	0	0	0	0	0	1	0	0	1	0	1	0	0	0	0	1	0	1	0	0	0	0	0
AC026741.1|AC020922.3	0	1	0	0	1	0	1	1	1	1	1	0	1	0	1	0	0	1	1	0	0	1	1	1	0	0	0	0	1	0	0	1	1	0	1	1	1	1	1	1	1	1	0	1	1	1	1	0	1
AC026741.1|LINC01615	0	1	0	1	1	0	1	0	0	0	1	1	0	1	0	0	1	0	0	0	1	0	0	0	0	1	0	0	1	0	0	1	1	0	1	0	1	0	0	1	1	1	0	1	1	0	0	0	0
AC026741.1|AC082651.3	0	1	0	1	1	0	0	0	0	0	1	0	0	0	0	0	0	0	0	0	0	0	0	1	0	0	0	0	0	0	0	0	0	0	1	1	1	1	0	0	1	1	1	1	0	0	0	0	0
AC026741.1|AL031985.3	0	1	0	0	1	1	1	0	1	1	1	1	1	0	1	1	1	0	0	1	1	1	0	1	0	1	1	1	0	1	0	1	1	0	1	1	1	1	0	1	0	1	0	1	1	1	1	0	0
AC026741.1|AC019205.1	0	1	0	0	1	0	0	0	0	0	1	0	0	1	0	0	0	0	0	0	0	0	0	1	0	1	0	0	1	0	0	0	1	0	1	0	1	0	0	1	1	1	0	1	1	0	0	0	0
AC026741.1|AC105053.1	0	1	0	0	1	0	1	0	0	0	1	0	0	1	1	0	0	0	0	0	0	0	1	1	0	0	1	0	0	0	0	1	0	0	1	1	1	1	0	1	1	1	0	1	1	0	1	0	0
AC026741.1|CASC15	1	1	0	0	1	1	1	0	1	1	1	1	1	1	1	1	1	1	0	1	1	0	0	1	1	1	1	1	1	0	1	1	1	0	1	1	1	1	1	1	1	1	1	1	1	1	1	0	0
AC026741.1|HOTAIR	0	0	0	0	1	0	1	0	0	0	0	0	0	0	0	0	0	0	0	0	0	0	0	1	0	0	0	0	0	0	0	0	0	0	1	0	0	1	0	1	0	0	0	1	0	0	0	0	0
AC026741.1|LINC02195	1	1	1	0	1	0	0	0	0	0	1	1	0	0	1	0	1	0	0	0	1	0	1	1	1	1	1	0	1	1	0	0	1	1	0	1	1	1	1	1	1	0	0	1	0	0	1	0	1
AC026741.1|TBX5-AS1	0	0	0	0	0	0	1	0	0	0	0	0	0	0	1	0	0	0	0	0	0	0	0	0	0	0	1	0	0	0	0	0	0	0	1	0	1	1	0	0	0	1	0	1	1	0	1	0	0
AC026741.1|AL359715.1	1	1	1	1	1	1	1	1	1	1	1	1	1	1	1	1	0	1	1	1	0	0	0	1	1	1	0	0	0	0	1	1	1	0	1	1	1	1	1	1	1	1	1	1	1	1	1	0	0
AC026741.1|LINC01137	0	0	0	0	1	0	1	0	0	0	1	1	0	0	0	0	0	0	0	0	0	0	0	0	0	0	0	0	0	0	0	1	0	0	1	0	1	0	0	1	0	1	0	1	0	0	0	0	0
AC026741.1|AC009955.1	0	0	1	1	1	1	1	0	0	1	1	1	0	1	1	0	0	1	0	1	1	0	0	1	0	0	1	0	1	0	1	1	1	0	1	1	1	1	0	1	1	1	1	1	1	0	0	1	0
AC026741.1|LINC01405	0	1	1	1	1	0	1	0	1	0	1	1	1	1	1	1	1	0	1	1	0	0	1	1	0	0	1	0	1	0	1	0	1	1	1	1	1	1	1	1	1	1	1	1	1	1	1	1	0
AC026741.1|SMIM25	1	0	0	0	1	0	1	0	0	1	1	1	0	1	0	0	0	1	0	1	1	0	0	1	0	1	1	0	0	0	0	0	0	0	1	0	1	0	0	1	0	0	0	1	0	0	0	0	0
AC026741.1|AC131009.1	1	1	1	1	1	1	1	0	1	1	1	1	1	1	0	1	1	1	0	0	1	1	1	1	1	1	1	1	1	0	1	1	1	1	1	1	1	1	1	0	1	1	1	1	1	1	1	0	1
AC026741.1|AC078788.1	1	1	1	1	1	0	1	0	1	0	1	1	0	1	1	0	1	1	1	1	1	1	1	1	1	1	1	1	1	0	0	1	1	0	1	1	0	1	0	1	1	1	0	1	0	0	1	0	1
AC026741.1|MAN1B1-DT	0	1	0	0	1	1	1	0	0	1	1	0	0	0	1	0	0	1	0	1	1	1	0	1	0	0	1	0	1	0	0	0	0	0	1	0	1	1	0	0	1	1	1	1	0	0	0	0	0
AC026741.1|LINC01082	1	1	0	0	0	0	1	1	0	1	1	0	1	0	1	1	1	1	1	1	0	1	1	0	1	0	1	0	1	1	1	1	1	1	1	1	1	1	1	1	0	1	1	1	1	1	1	1	0
AC026741.1|AL365203.2	0	0	0	0	1	0	1	0	0	0	1	0	0	1	1	0	1	0	0	0	1	0	0	0	0	0	0	0	0	0	1	1	1	0	1	0	1	0	0	0	0	1	0	1	0	0	0	0	0
AC026741.1|DDX11-AS1	1	1	0	0	1	1	1	0	1	1	1	1	1	1	1	1	0	1	0	1	1	0	1	1	1	1	1	1	1	1	1	1	1	1	1	1	1	1	0	1	1	1	1	1	0	0	0	0	0
AC026741.1|KCNMB2-AS1	0	1	0	0	1	0	0	0	0	0	1	1	0	0	0	0	0	1	0	0	1	0	0	1	0	0	1	0	0	0	1	0	0	0	1	1	0	0	0	0	0	0	0	1	0	0	0	0	0
CEP83-DT|MANCR	0	1	0	1	1	0	1	1	1	1	1	1	0	1	1	0	1	1	0	0	1	0	1	1	0	1	1	0	1	0	1	1	1	1	1	0	1	0	1	0	1	1	1	1	1	0	1	1	1
CEP83-DT|C8orf49	0	0	0	0	0	1	1	1	1	0	0	0	1	1	0	0	1	0	1	0	0	0	1	0	0	0	0	0	0	0	1	0	1	1	1	1	1	0	1	1	1	1	0	1	0	0	1	1	0
CEP83-DT|LINC00578	0	0	0	0	0	1	0	0	0	1	1	0	1	0	1	0	0	1	1	0	0	0	1	0	1	0	0	0	1	0	1	0	1	1	1	0	1	0	1	0	0	0	1	0	0	0	1	1	0
CEP83-DT|LINC02561	1	1	0	1	1	1	1	0	1	1	1	0	1	1	0	0	1	1	1	1	1	1	1	1	1	0	1	1	1	1	1	0	1	0	1	1	1	1	1	1	1	1	1	0	0	1	0	1	0
CEP83-DT|LINC01063	0	0	0	0	0	1	0	0	0	0	1	0	0	0	0	1	0	0	0	0	0	0	0	0	0	0	0	0	0	0	1	0	0	0	1	1	0	0	1	0	0	1	0	0	0	0	0	0	0
CEP83-DT|CHKB-DT	0	0	0	0	0	0	0	0	0	0	1	0	0	1	0	0	1	0	0	0	0	0	1	0	0	0	0	0	0	0	1	0	1	0	1	0	0	0	1	1	1	1	0	1	0	0	0	0	0
CEP83-DT|LINC01564	1	1	0	0	0	1	0	0	1	1	1	0	0	0	0	0	0	1	0	1	1	1	1	1	0	0	1	1	1	1	1	0	1	0	1	1	1	0	1	1	1	1	1	0	0	1	0	1	0
CEP83-DT|LINC00891	1	1	0	1	1	1	1	1	1	1	1	0	1	1	1	1	1	1	1	0	0	0	1	0	0	0	1	0	1	1	1	1	1	1	1	1	1	0	1	1	1	1	1	1	1	1	1	1	1
CEP83-DT|LINC00460	1	1	1	1	1	0	1	1	1	0	1	1	1	1	0	0	1	0	0	1	1	1	1	1	0	1	1	1	1	0	1	1	1	0	1	1	1	0	1	1	1	0	1	1	1	0	0	1	1
CEP83-DT|MINCR	0	0	0	0	0	0	1	0	1	0	1	0	0	0	0	0	0	0	0	0	1	0	1	0	0	0	0	0	0	0	0	0	0	0	1	0	0	0	1	0	0	1	0	0	0	0	1	0	0
CEP83-DT|AC134312.5	1	0	0	0	0	0	1	0	0	0	1	0	0	1	0	0	1	1	0	0	0	0	1	0	0	0	0	0	0	0	0	1	1	0	1	0	1	0	1	0	0	0	0	1	1	0	1	1	0
CEP83-DT|LINC02381	0	0	0	0	0	0	0	0	0	0	1	0	0	1	0	0	0	0	0	0	0	0	1	0	0	0	0	0	0	0	1	0	1	0	0	0	1	0	1	0	0	0	0	0	0	0	1	0	0
CEP83-DT|SBF2-AS1	1	1	0	1	1	1	1	1	1	1	1	0	1	1	0	1	1	0	1	0	1	1	1	1	1	0	1	1	1	1	1	1	1	1	1	1	1	0	1	0	1	1	1	1	1	1	1	1	1
CEP83-DT|ZEB1-AS1	1	1	0	1	0	1	0	0	1	1	1	0	0	1	1	0	1	0	1	0	1	1	1	1	1	0	0	1	1	0	1	1	1	0	1	1	1	0	1	1	1	1	1	0	0	0	0	1	0
CEP83-DT|AC116903.2	0	0	0	0	1	1	1	0	1	1	1	0	1	1	1	1	1	0	1	0	0	0	0	1	1	0	0	0	0	1	1	0	1	0	1	1	1	0	1	0	1	1	0	0	1	1	0	1	0
CEP83-DT|AC021218.1	0	0	0	0	0	0	1	1	1	0	1	0	1	1	0	1	0	0	1	0	0	0	1	0	0	0	0	0	0	1	1	1	1	1	1	1	1	0	1	1	1	0	0	1	0	1	1	1	1
CEP83-DT|LINC02389	0	1	0	1	1	1	0	0	1	0	1	0	1	1	1	1	1	1	1	0	0	0	1	1	0	0	0	0	0	1	1	1	1	1	1	1	1	0	1	1	1	1	1	1	1	1	1	1	1
CEP83-DT|LINC00942	1	1	1	1	0	1	1	0	1	1	1	0	1	0	1	1	0	1	0	1	1	1	1	1	1	0	1	1	1	1	1	0	1	1	1	1	1	1	1	1	1	0	1	0	0	0	0	1	0
CEP83-DT|LINC02100	1	1	1	1	0	1	0	1	1	0	1	1	0	1	0	1	1	0	1	1	1	0	1	0	1	1	1	1	1	1	0	0	1	1	1	0	1	1	1	1	0	0	0	1	0	1	1	1	1
CEP83-DT|AC120114.1	1	1	0	1	0	1	1	0	0	0	1	0	1	1	0	1	1	1	1	1	1	0	1	1	1	0	1	1	0	1	0	1	1	1	1	1	1	0	1	0	1	1	1	1	1	1	1	1	1
CEP83-DT|H1FX-AS1	1	0	0	1	1	1	1	0	1	1	1	0	1	1	0	1	1	1	0	1	1	0	1	1	1	0	1	0	0	1	1	1	1	1	1	1	1	1	1	1	0	1	1	1	1	1	1	1	0
CEP83-DT|LINC00592	0	1	0	0	0	0	0	1	0	0	1	0	0	1	0	0	1	0	1	0	0	0	1	1	0	0	0	0	0	0	0	1	1	0	1	1	1	0	1	1	1	0	0	1	0	1	1	0	1
CEP83-DT|MIR193BHG	0	1	0	0	1	0	1	0	0	0	1	0	0	1	0	0	1	0	0	0	0	0	1	0	0	0	0	0	0	0	0	1	0	0	0	0	1	0	0	0	1	1	0	1	0	0	0	0	0
CEP83-DT|AC020922.3	1	1	0	1	1	1	1	1	1	1	1	0	1	1	0	0	1	1	1	0	0	1	1	1	0	0	0	0	0	1	1	1	1	0	1	1	1	1	1	1	1	1	0	1	1	1	1	0	1
CEP83-DT|LINC01615	0	1	0	1	1	0	1	0	0	0	1	1	0	1	0	0	1	0	0	0	1	0	1	0	0	0	0	0	1	0	0	1	1	0	1	0	1	0	0	1	1	1	0	1	1	0	1	0	0
CEP83-DT|FAM225A	0	0	0	0	0	0	0	0	0	0	1	0	0	1	0	1	1	0	0	0	0	0	1	0	0	0	0	0	0	0	0	0	1	0	1	0	1	0	1	1	0	1	0	1	0	1	1	1	0
CEP83-DT|AC082651.3	0	1	0	1	0	0	0	1	0	0	1	0	0	1	0	0	1	0	1	0	0	0	1	1	0	0	0	0	0	0	1	1	1	0	1	1	1	0	1	0	1	1	1	1	0	0	0	0	0
CEP83-DT|AL031985.3	0	1	0	0	1	1	1	1	1	1	1	1	1	1	1	1	1	1	1	0	1	1	1	1	0	1	1	1	0	1	1	1	1	0	1	1	1	1	1	1	1	1	0	1	1	1	1	1	1
CEP83-DT|AC019205.1	0	1	0	0	1	0	0	0	0	0	1	0	0	1	0	1	0	0	1	0	0	0	0	0	0	0	0	0	0	0	0	1	1	0	1	0	1	0	1	1	1	1	0	0	1	0	0	1	1
CEP83-DT|AC105053.1	0	1	0	0	1	1	0	1	1	0	1	0	1	1	0	1	1	1	1	0	0	0	1	0	0	0	0	0	0	1	1	1	1	1	1	1	1	0	1	1	1	1	1	1	1	1	1	1	1
CEP83-DT|AC022558.2	0	0	0	0	0	0	0	0	1	0	1	0	0	1	0	0	1	0	1	0	0	0	1	0	0	0	0	0	0	0	0	0	1	0	1	0	1	0	1	0	1	1	0	1	1	1	1	0	0
CEP83-DT|CASC15	1	0	0	0	1	1	1	1	1	1	1	1	1	1	1	1	1	1	1	1	1	1	1	1	1	0	1	1	0	1	1	1	1	1	1	1	1	1	1	1	1	1	1	1	1	1	1	0	1
CEP83-DT|HOTAIR	0	0	0	0	0	0	0	1	0	0	0	0	0	1	0	0	1	0	1	0	0	0	0	0	0	0	0	0	0	0	1	1	1	0	1	0	0	0	1	1	0	0	0	1	0	0	1	0	0
CEP83-DT|LINC02195	1	1	1	0	0	0	0	1	0	0	1	0	0	0	0	0	1	1	1	0	1	0	1	0	1	0	1	0	0	1	0	0	1	1	0	1	1	1	1	1	1	0	0	1	0	1	1	1	1
CEP83-DT|GASAL1	0	1	0	1	1	0	1	1	0	0	1	0	0	1	0	0	1	0	1	0	0	0	1	0	0	0	0	0	0	0	0	0	1	0	1	0	1	0	0	0	0	0	0	0	0	0	0	0	0
CEP83-DT|TBX5-AS1	0	0	0	0	0	0	1	0	0	0	1	0	1	1	0	0	1	0	1	0	0	0	1	0	0	0	0	0	0	0	1	0	1	0	1	0	1	0	1	0	0	0	0	1	1	1	1	1	0
CEP83-DT|LINC01137	0	0	0	0	0	0	1	0	0	0	1	0	0	1	0	0	1	0	1	0	0	0	1	0	0	0	0	0	0	0	0	1	1	0	1	0	1	0	1	1	1	1	0	1	0	0	0	0	0
CEP83-DT|SMIM25	1	0	0	0	1	0	1	0	0	1	1	1	0	1	0	0	1	1	0	1	0	0	1	0	0	0	1	0	0	0	0	0	1	0	0	0	1	0	1	1	0	0	0	1	0	0	1	0	0
CEP83-DT|AC078788.1	1	1	1	1	1	1	1	0	1	0	1	1	1	1	0	0	1	1	1	1	1	1	1	1	1	0	1	1	0	0	1	1	1	1	1	1	0	0	0	1	1	1	0	1	1	1	1	1	1
CEP83-DT|MAN1B1-DT	0	1	0	1	0	1	1	1	1	1	1	0	0	1	0	0	0	1	0	1	1	1	1	1	0	0	0	0	1	0	0	0	1	1	1	0	1	0	1	0	1	1	1	1	0	0	1	0	0
CEP83-DT|LINC01082	1	1	0	0	0	0	1	1	1	1	1	0	1	1	1	1	1	1	1	1	0	1	1	0	1	0	0	0	1	1	1	1	1	1	1	1	1	1	1	1	0	1	1	1	1	1	1	1	0
CEP83-DT|AL365203.2	0	0	0	0	1	0	1	0	0	0	1	0	0	1	1	0	1	0	1	0	1	0	1	0	0	0	0	0	0	0	1	1	1	0	1	0	1	0	1	0	0	0	0	1	0	0	1	0	0
CEP83-DT|DDX11-AS1	1	1	0	1	0	1	1	1	1	1	1	1	1	1	0	1	1	1	1	1	1	0	1	1	1	0	1	1	0	1	1	1	1	1	1	1	1	0	1	1	1	1	1	1	1	1	1	1	1
CEP83-DT|KCNMB2-AS1	1	1	0	0	1	1	0	0	0	0	1	0	0	0	0	0	0	1	1	0	1	0	0	0	0	0	0	0	0	0	1	0	1	1	1	1	0	0	1	0	0	0	0	0	1	0	1	0	0
MMP25-AS1|LINC00578	1	1	1	0	1	1	1	1	0	1	1	1	1	1	1	1	1	1	1	1	1	0	1	0	1	1	1	0	1	0	1	0	1	1	1	0	1	1	1	0	0	0	1	1	1	1	1	1	0
MMP25-AS1|MELTF-AS1	0	1	0	0	1	0	1	0	0	0	0	0	0	1	0	0	1	1	0	0	0	0	0	0	0	0	1	0	0	0	0	0	0	1	1	1	0	0	0	0	0	0	1	0	0	0	0	0	0
MMP25-AS1|LINC01063	1	1	0	0	1	1	1	0	1	0	1	1	1	1	1	1	1	1	0	0	1	1	1	0	0	1	1	1	1	1	1	1	0	1	1	1	0	1	1	1	1	1	1	1	0	1	1	0	0
MMP25-AS1|CHKB-DT	0	1	0	1	1	1	1	1	0	1	1	1	0	1	1	1	1	1	1	0	0	0	1	0	0	1	1	0	1	0	1	1	1	1	1	1	0	1	0	1	1	1	0	1	1	0	0	0	0
MMP25-AS1|TMPO-AS1	1	1	1	0	1	1	1	1	0	1	1	1	0	1	1	1	1	1	1	0	1	1	1	0	0	1	1	1	1	1	1	1	0	1	1	1	1	1	0	0	1	0	1	0	0	1	0	0	0
MMP25-AS1|LINC01564	1	1	0	0	1	1	1	1	1	1	1	0	1	0	0	1	0	1	1	1	1	1	1	1	0	0	1	1	1	1	1	1	1	1	1	1	1	1	1	1	1	1	1	0	0	1	0	1	0
MMP25-AS1|MINCR	1	0	0	0	1	1	1	1	1	1	1	0	1	1	1	0	1	1	0	0	1	0	1	0	0	1	1	0	1	1	1	0	0	1	1	1	0	1	0	0	1	1	1	0	0	1	1	0	0
MMP25-AS1|AC092803.2	0	1	0	0	0	0	1	0	0	0	0	0	0	1	0	1	1	1	0	0	0	0	1	0	0	0	0	0	0	0	1	0	0	1	1	0	1	0	0	0	0	0	1	0	0	0	0	0	0
MMP25-AS1|AC134312.5	1	1	0	1	1	0	1	1	0	1	1	1	1	1	1	1	1	1	1	0	1	0	1	0	0	1	1	1	1	0	1	1	1	0	1	0	1	0	1	0	0	0	1	1	1	0	1	1	0
MMP25-AS1|LINC02381	1	1	1	0	1	1	1	1	0	0	1	0	1	1	1	0	1	1	0	1	0	0	1	0	0	1	1	0	0	1	1	1	1	1	1	1	1	1	1	1	1	1	1	1	1	0	1	1	0
MMP25-AS1|LINC00942	1	1	1	1	1	1	1	0	1	1	1	0	1	0	1	1	0	1	0	1	1	1	1	1	1	0	1	1	1	1	1	1	1	1	1	1	1	1	1	1	1	0	1	0	0	0	0	1	0
MMP25-AS1|AATBC	0	1	0	0	0	1	1	1	0	1	1	0	1	1	0	1	1	1	1	0	0	1	1	1	0	0	1	0	0	0	1	1	0	0	1	1	1	0	0	0	1	0	1	0	1	0	0	0	1
MMP25-AS1|U62317.1	0	1	0	0	1	0	1	0	0	0	1	0	0	1	0	0	1	0	1	0	0	0	1	0	0	0	0	0	0	0	0	0	0	0	1	0	0	0	0	0	0	0	0	1	0	0	0	0	0
MMP25-AS1|MIR193BHG	1	1	1	1	1	1	1	0	0	0	1	0	0	1	0	0	1	1	1	0	0	0	1	0	0	1	1	1	1	0	1	1	0	1	1	1	1	0	0	0	1	1	1	1	1	1	0	0	0
MMP25-AS1|LINC01615	0	1	1	1	1	1	1	0	1	0	1	1	0	1	0	0	1	0	0	0	1	0	1	0	0	1	1	1	1	1	0	1	1	1	1	1	1	0	0	1	1	1	0	1	1	0	1	0	1
MMP25-AS1|AL139275.2	0	1	1	1	1	1	1	1	1	1	1	1	1	1	1	1	1	1	1	0	0	0	1	0	0	1	1	0	0	0	1	1	1	1	1	1	1	0	0	1	1	1	1	1	1	1	1	1	1
MMP25-AS1|PAXIP1-AS1	0	1	0	0	1	1	1	0	1	1	0	0	1	1	1	0	0	1	1	0	1	0	1	1	0	0	1	0	1	0	1	0	0	0	1	1	1	1	0	0	0	0	1	0	0	0	1	0	0
MMP25-AS1|AC004551.1	0	1	1	1	1	0	1	1	1	1	1	1	0	1	1	0	1	1	1	0	0	0	1	0	0	1	0	0	1	0	1	0	0	1	1	1	1	0	0	0	0	0	1	1	1	1	0	1	0
MMP25-AS1|GASAL1	0	1	1	1	1	1	1	1	1	0	1	1	1	1	0	0	1	1	1	0	1	1	1	1	0	1	0	0	1	0	0	1	1	1	1	1	1	0	0	0	0	1	1	1	1	0	1	0	0
MMP25-AS1|TBX5-AS1	0	1	1	0	1	1	1	1	1	1	1	1	1	1	1	1	1	1	1	1	1	1	1	0	0	1	1	0	1	1	1	1	1	1	1	1	1	1	1	0	0	1	1	1	1	1	1	1	0
MMP25-AS1|AC112484.1	0	1	0	1	1	1	1	0	1	1	1	0	1	1	1	1	0	1	1	0	0	1	0	0	0	0	1	0	0	0	1	0	0	0	1	1	0	0	0	0	0	0	1	0	0	0	0	0	0
MMP25-AS1|SMIM25	1	1	1	1	1	0	1	1	1	1	1	1	1	1	1	1	1	1	0	1	1	1	1	1	0	1	1	1	1	1	1	0	1	1	1	1	1	0	0	1	1	1	1	1	1	0	1	1	1
MMP25-AS1|AC103746.1	0	1	1	0	1	1	1	0	1	0	1	1	1	1	1	1	1	1	1	0	0	0	1	0	0	1	0	0	0	0	1	1	1	1	1	1	1	1	0	1	1	1	1	1	1	0	1	1	1
MMP25-AS1|AL365203.2	1	1	0	1	1	1	1	1	1	0	1	1	1	1	1	1	1	1	1	0	1	0	1	0	0	1	1	0	1	0	1	1	1	0	1	0	1	1	1	1	1	1	1	1	1	0	1	1	1
MMP25-AS1|KCNMB2-AS1	1	1	0	0	1	1	1	1	1	1	1	1	1	1	1	1	1	1	1	0	1	0	1	1	1	1	1	1	1	1	1	1	1	1	1	1	0	1	0	1	1	1	1	1	1	0	1	1	0
MANCR|C8orf49	1	0	0	0	0	1	0	1	0	0	0	0	1	0	0	1	0	0	1	1	0	0	0	0	1	0	0	0	0	1	1	0	1	0	0	1	0	0	1	1	0	0	0	0	0	1	0	1	0
MANCR|LINC00578	1	0	1	0	0	1	0	0	0	1	0	0	1	0	1	1	0	0	1	1	0	1	0	0	1	0	0	0	1	0	1	0	0	0	0	0	0	0	1	1	0	0	0	0	0	1	0	1	0
MANCR|AC079160.1	1	0	0	0	0	1	0	1	0	1	0	0	1	0	1	1	0	1	1	1	1	1	0	1	1	0	1	1	1	1	1	1	1	1	0	1	0	1	1	1	0	0	0	0	0	1	1	1	1
MANCR|LINC02561	1	1	0	1	1	1	0	0	1	1	1	0	1	0	0	1	1	1	1	1	1	1	1	1	1	0	1	1	1	1	1	0	1	0	1	1	1	1	1	1	1	1	1	0	0	1	0	1	0
MANCR|LINC01063	1	0	0	0	0	1	0	0	0	0	0	0	0	0	0	1	0	0	1	1	0	1	0	0	1	0	0	1	0	1	1	0	0	0	0	1	0	0	1	1	0	0	0	0	0	1	0	0	0
MANCR|TMPO-AS1	1	0	0	0	0	0	0	0	0	0	0	0	0	0	0	1	0	0	1	1	0	1	0	0	1	0	0	1	0	1	0	0	0	0	0	1	0	0	1	1	0	0	0	0	0	1	0	0	0
MANCR|LINC01564	1	0	0	0	0	1	0	0	0	1	0	0	0	0	0	1	0	1	1	1	0	1	0	1	0	0	1	1	1	1	1	0	0	0	0	1	0	0	1	1	1	1	1	0	0	1	0	1	0
MANCR|AP002518.2	1	0	1	0	0	1	0	1	0	0	0	0	1	0	0	1	0	0	1	1	0	1	0	0	1	0	0	1	1	1	1	1	1	1	0	1	0	1	1	1	0	0	1	0	0	1	1	1	1
MANCR|PLA2G4E-AS1	1	1	1	1	1	1	1	1	0	0	1	1	0	1	0	1	1	0	1	0	1	1	0	1	1	0	1	1	1	0	1	1	1	1	0	1	1	0	1	1	1	1	0	1	1	1	1	1	1
MANCR|LINC00891	1	0	0	0	0	1	0	1	0	0	0	0	1	0	0	1	0	0	1	1	0	1	0	0	1	0	0	1	0	1	1	0	1	1	0	1	0	1	1	1	0	0	1	0	0	1	1	1	1
MANCR|LINC00460	1	1	1	1	1	0	0	1	0	0	0	1	1	1	0	1	1	0	0	1	1	1	1	1	0	1	0	1	1	1	1	1	1	0	1	1	1	0	1	1	0	0	1	1	1	1	0	1	1
MANCR|SEMA3B-AS1	1	0	1	0	0	1	1	1	1	1	0	0	1	0	1	1	0	1	1	1	1	1	0	0	1	0	1	1	1	1	1	1	1	1	1	1	0	1	1	1	1	0	1	0	1	1	1	1	1
MANCR|AC134312.5	1	0	0	0	0	0	0	0	0	0	0	0	0	0	0	1	0	0	1	1	0	0	0	0	1	0	0	1	0	1	0	0	1	0	0	0	0	0	1	1	0	0	0	0	0	1	0	1	0
MANCR|LINC02381	1	0	0	0	0	0	0	0	0	0	0	0	1	0	0	0	0	0	0	1	0	0	0	0	1	0	0	0	0	1	1	0	0	0	0	1	0	0	1	1	0	0	0	0	0	1	0	0	0
MANCR|SBF2-AS1	1	0	0	0	0	1	0	1	0	1	0	0	1	0	0	1	0	0	1	1	1	1	0	1	1	0	1	1	1	1	0	1	1	0	0	1	0	0	1	1	1	0	0	0	0	1	0	1	1
MANCR|ZEB1-AS1	1	0	0	0	0	1	0	0	0	1	0	0	1	0	1	1	0	0	1	1	1	1	0	0	1	0	0	1	1	1	1	0	1	0	0	1	0	1	1	1	0	0	0	0	0	1	0	1	0
MANCR|AC116903.2	1	0	0	0	0	1	0	0	0	0	0	0	1	0	0	1	0	0	1	1	0	0	0	0	1	0	0	1	0	1	1	0	1	0	0	1	0	0	1	1	0	0	0	0	0	1	0	1	0
MANCR|LINC00322	1	0	1	0	0	1	0	1	0	0	0	0	1	0	0	1	0	0	1	1	0	1	1	0	1	0	0	1	1	1	0	0	1	1	0	1	0	1	1	1	1	0	0	0	0	1	1	0	0
MANCR|AC021218.1	1	0	0	0	0	1	0	1	0	0	0	0	1	0	0	1	0	0	1	1	0	1	0	0	1	0	0	1	0	1	1	0	0	0	0	1	0	0	1	1	0	0	0	0	0	1	0	1	0
MANCR|LINC02389	1	0	0	0	0	1	0	0	0	0	0	0	1	0	0	1	0	0	1	1	0	1	0	0	1	0	0	1	0	1	1	0	1	1	0	1	0	0	1	1	1	0	0	0	0	1	1	1	1
MANCR|LINC00942	1	0	1	1	0	1	1	0	1	1	0	0	1	0	1	1	0	1	0	1	1	1	1	1	1	0	1	1	1	1	1	0	1	1	0	1	1	1	1	1	1	0	0	0	0	1	0	1	0
MANCR|LINC02100	1	0	1	1	0	1	0	1	0	0	0	1	0	0	0	1	1	0	1	1	1	0	0	0	1	1	0	1	1	1	0	0	1	1	0	0	0	1	1	1	0	0	0	0	0	1	0	1	1
MANCR|AL590666.3	1	0	1	0	1	1	1	1	1	1	0	0	1	0	0	1	0	1	1	1	0	1	0	1	1	1	1	1	1	1	1	1	1	1	0	1	0	1	1	1	1	0	1	0	0	1	1	1	1
MANCR|AC120114.1	1	0	1	0	0	1	0	0	0	0	0	0	1	0	0	1	0	0	1	1	0	1	0	0	1	0	0	1	0	1	0	1	1	0	0	1	0	0	1	1	1	0	1	0	0	1	0	1	1
MANCR|H1FX-AS1	1	0	0	0	0	1	0	0	0	1	0	0	1	0	0	1	0	1	1	1	0	1	0	0	1	0	0	1	0	1	1	0	1	1	0	1	0	1	1	1	0	0	0	0	0	1	1	1	0
MANCR|LINC00592	1	0	0	0	0	1	0	1	0	0	0	0	0	0	0	1	0	0	1	1	0	1	0	0	1	0	0	1	0	0	0	0	0	0	0	1	0	0	0	1	1	0	0	0	0	1	1	0	1
MANCR|AC020922.3	1	0	0	0	0	1	0	1	0	1	0	0	1	0	0	1	0	0	1	1	0	1	0	1	1	0	0	1	0	1	1	1	1	0	0	1	0	1	1	1	0	0	0	0	0	1	1	0	1
MANCR|LINC01615	0	0	0	0	1	0	0	0	0	0	0	0	0	0	0	0	0	0	0	0	1	0	0	0	1	0	0	1	1	1	0	1	1	0	0	1	0	0	0	1	1	0	0	1	0	1	0	0	0
MANCR|FAM225A	1	0	0	0	0	0	0	0	0	0	0	0	0	0	0	1	0	0	0	1	0	1	0	0	1	0	0	0	0	1	0	0	1	0	0	0	0	0	1	1	0	0	0	0	0	1	0	0	0
MANCR|AC082651.3	1	0	0	0	0	0	0	1	0	0	0	0	0	0	0	1	0	0	1	0	0	1	0	1	1	0	0	0	0	1	1	0	0	0	0	1	0	0	0	1	0	0	0	0	0	1	0	0	0
MANCR|AL031985.3	1	0	0	0	1	1	0	1	0	1	0	0	1	0	1	1	0	0	1	1	1	1	0	1	1	1	1	1	0	1	1	1	1	0	0	1	0	1	1	1	0	0	0	0	0	1	1	0	1
MANCR|AC019205.1	1	0	0	0	0	0	0	0	0	0	0	0	1	0	0	1	0	0	1	1	0	1	0	0	1	0	0	0	0	1	0	0	1	0	0	1	0	0	1	1	0	0	0	0	0	1	0	0	1
MANCR|AC105053.1	1	0	0	0	0	1	0	1	0	0	0	0	1	0	0	1	0	0	1	1	0	1	0	0	1	0	0	1	0	1	1	0	1	0	0	1	0	0	1	1	0	0	0	0	0	1	1	1	1
MANCR|AC009407.1	1	0	1	1	0	1	1	1	0	1	0	0	1	0	1	1	0	1	1	1	1	1	0	1	1	0	0	0	0	1	1	0	1	1	0	1	0	1	1	1	1	0	0	0	0	1	1	1	0
MANCR|MIR29B2CHG	1	1	1	0	0	1	0	1	1	1	0	0	1	1	1	1	1	1	1	1	0	1	0	1	1	1	0	1	1	1	1	1	1	1	0	1	1	1	1	1	1	0	1	0	1	1	1	1	1
MANCR|HCG9	1	0	1	0	0	1	0	1	0	1	0	0	1	0	1	1	0	0	1	1	1	1	0	0	1	0	1	1	1	1	1	1	1	1	0	1	0	1	1	1	0	0	0	0	0	1	1	1	1
MANCR|AC022558.2	1	0	0	0	0	0	0	0	0	0	0	0	0	0	0	1	0	0	1	1	0	0	0	0	1	0	0	0	0	1	0	0	1	0	0	1	0	0	1	1	0	0	0	0	0	1	0	0	0
MANCR|CASC15	1	0	0	0	0	1	0	1	0	1	0	0	1	0	0	1	0	1	1	1	1	1	0	0	1	0	1	1	0	1	1	1	1	0	0	1	0	1	1	1	0	0	1	0	0	1	1	0	0
MANCR|LEF1-AS1	1	0	1	0	1	1	1	1	1	1	0	0	1	0	1	1	1	1	1	1	1	1	0	1	1	1	1	1	0	1	1	1	1	1	0	1	0	1	1	1	1	0	1	1	1	1	1	1	1
MANCR|LINC01686	1	0	1	1	1	1	0	1	1	1	0	0	1	0	1	1	1	1	1	1	1	1	1	1	1	1	1	1	1	1	1	1	1	1	0	1	0	1	1	1	1	0	1	1	0	1	1	1	1
MANCR|HOTAIR	1	0	0	0	0	0	0	1	0	0	0	0	0	0	0	1	0	0	1	1	0	1	0	0	1	0	0	1	0	1	1	0	1	0	0	1	0	0	1	1	0	0	0	0	0	1	0	0	0
MANCR|LINC02195	1	0	1	0	0	0	0	1	0	0	0	0	0	0	0	1	0	0	1	1	0	1	0	0	1	0	0	0	0	1	0	0	1	1	0	1	0	1	1	1	1	0	0	0	0	1	1	1	1
MANCR|TBX5-AS1	0	0	0	0	0	0	0	0	0	0	0	0	1	0	0	1	0	0	1	1	0	1	0	0	1	0	0	0	0	1	1	0	1	0	0	1	0	0	1	1	0	0	0	0	0	1	1	1	0
MANCR|AL359715.1	1	0	1	0	0	1	0	1	0	1	0	0	1	0	1	1	0	0	1	1	0	1	0	0	1	1	0	1	0	1	1	0	1	0	0	1	0	1	1	1	1	0	1	0	0	1	1	1	1
MANCR|LINC01137	1	0	0	0	0	0	0	0	0	0	0	0	0	0	0	1	0	0	1	1	0	1	0	0	1	0	0	0	0	1	0	0	0	0	0	1	0	0	0	1	0	0	0	0	0	1	0	0	0
MANCR|AC009955.1	1	0	1	0	0	1	0	1	0	1	0	0	1	0	0	1	0	0	1	1	0	1	0	0	1	0	0	1	1	1	1	0	1	0	0	1	0	1	1	1	0	0	1	0	0	1	0	1	0
MANCR|LINC01405	1	0	1	0	0	0	0	1	0	0	0	0	1	0	0	1	0	0	1	1	0	1	1	1	1	0	0	1	1	1	1	0	1	1	0	1	0	1	1	1	1	0	1	0	0	1	1	1	1
MANCR|SMIM25	1	0	0	0	0	0	0	0	0	0	0	0	0	0	0	1	0	0	0	1	0	1	0	0	1	0	0	0	0	1	0	0	1	0	0	1	0	0	0	1	0	0	0	0	0	1	0	0	0
MANCR|AC131009.1	1	0	1	1	1	1	1	1	0	1	0	1	1	0	0	1	1	1	1	1	1	1	1	1	1	0	1	1	1	1	1	1	1	1	0	1	0	1	1	1	1	0	0	0	0	1	1	0	1
MANCR|AC078788.1	1	1	1	0	1	1	0	0	1	0	0	0	1	0	0	1	0	1	1	1	0	1	1	1	1	0	1	1	0	1	1	0	1	0	0	1	0	0	0	1	1	0	0	0	0	1	1	1	1
MANCR|MAN1B1-DT	1	0	0	0	0	1	0	1	0	0	0	0	0	0	0	1	0	0	1	1	0	1	0	0	1	0	0	1	1	1	0	0	1	0	0	1	0	0	1	1	0	0	1	0	0	1	0	0	0
MANCR|LINC01082	1	0	0	0	0	1	0	1	0	1	0	0	1	0	1	1	0	1	1	1	0	1	0	0	1	0	0	0	1	1	1	1	1	1	1	1	0	1	1	1	0	0	1	0	0	1	1	1	0
MANCR|AC008632.1	1	0	1	0	0	1	0	1	0	1	0	0	1	0	1	1	0	1	1	1	0	1	0	1	1	0	1	1	1	1	1	0	1	1	0	1	0	1	1	1	0	0	1	0	0	1	1	1	1
MANCR|NRIR	1	0	1	0	1	1	0	1	0	1	0	1	1	0	0	1	1	0	1	1	0	1	1	1	1	1	1	1	1	1	1	0	1	1	0	1	1	1	1	1	0	0	0	1	0	1	1	1	1
MANCR|AL365203.2	1	0	0	0	0	0	0	0	0	0	0	0	1	0	0	1	0	0	1	1	1	0	0	0	0	0	0	0	0	0	1	1	1	0	0	0	0	0	1	1	0	0	0	0	0	1	0	0	0
MANCR|DDX11-AS1	1	0	0	0	0	1	0	1	0	1	0	0	1	0	0	1	0	1	1	1	1	1	0	1	1	0	1	1	0	1	1	1	1	1	0	1	0	1	1	1	0	0	1	0	0	1	0	0	1
MANCR|AL135999.3	1	0	1	1	1	1	0	1	1	1	0	0	1	0	1	1	0	0	1	1	1	1	1	1	1	1	1	1	1	1	1	1	1	1	0	1	0	1	1	1	1	0	1	0	0	1	1	1	1
MANCR|KCNMB2-AS1	1	0	0	0	0	1	0	0	0	0	0	0	1	0	0	1	0	0	1	1	1	0	0	0	1	0	0	1	0	1	1	0	1	0	0	1	0	0	0	1	0	0	0	0	0	1	0	0	0
C8orf49|LINC00578	1	1	1	0	0	1	0	0	0	1	1	1	1	0	1	0	0	1	1	1	1	1	1	0	1	1	0	0	1	0	1	0	0	1	0	0	1	0	0	0	0	0	1	0	1	0	0	1	0
C8orf49|LINC01063	1	1	1	0	0	1	0	0	0	0	1	0	0	0	0	1	0	1	0	1	1	1	0	0	1	1	1	1	1	1	1	1	0	0	0	0	0	0	1	0	0	1	1	0	1	0	0	0	0
C8orf49|CHKB-DT	0	1	1	0	0	0	0	0	0	0	1	0	0	1	0	0	0	1	0	0	0	1	0	0	0	1	0	0	0	0	0	0	0	0	0	0	0	0	0	0	1	1	0	1	1	0	0	0	1
C8orf49|TMPO-AS1	1	1	1	0	0	0	0	0	0	0	1	1	0	0	0	1	0	1	0	1	1	1	0	0	0	1	1	1	0	1	0	1	0	0	0	0	0	0	0	0	0	0	0	0	1	0	0	0	1
C8orf49|LINC01564	1	1	0	0	0	1	0	0	1	1	1	0	0	0	0	0	0	1	0	1	1	1	0	1	0	0	1	1	1	1	1	1	0	0	0	1	0	0	1	0	1	1	1	0	1	1	0	1	0
C8orf49|LINC00460	1	1	1	1	1	0	1	1	1	0	1	1	0	1	0	0	1	1	0	1	1	1	1	1	0	1	1	1	1	0	1	1	1	0	1	1	1	0	0	1	0	0	1	1	1	0	0	1	1
C8orf49|MINCR	1	0	1	0	0	0	0	0	1	0	1	0	0	0	0	0	0	1	0	0	1	0	0	0	1	0	0	0	1	1	0	0	0	0	0	0	0	0	0	0	0	1	0	0	1	0	0	0	0
C8orf49|AC134312.5	1	1	1	0	0	0	1	0	0	0	1	1	0	1	0	0	1	1	0	0	1	0	0	0	1	1	1	1	1	0	0	1	1	0	0	0	0	0	0	0	0	0	0	1	1	0	0	1	0
C8orf49|LINC02381	1	0	1	0	0	0	0	0	0	0	1	0	0	1	0	0	0	1	0	1	0	0	0	0	1	0	0	0	0	1	1	0	0	0	0	0	0	0	1	0	0	0	0	0	1	0	0	0	0
C8orf49|ZEB1-AS1	1	1	1	1	0	1	0	0	0	1	1	0	0	1	1	0	0	1	0	1	1	1	0	1	1	0	1	1	1	1	1	1	1	0	1	1	1	1	0	1	0	1	1	0	1	0	0	1	0
C8orf49|AC116903.2	1	1	1	1	1	1	1	0	1	1	1	0	1	1	1	1	1	1	1	0	1	1	0	1	1	0	1	1	1	1	1	0	1	0	1	0	0	1	1	0	0	1	0	0	1	1	0	1	1
C8orf49|AC021218.1	0	0	1	0	0	0	0	0	1	0	1	1	1	1	0	1	0	1	1	1	1	1	0	1	1	0	0	1	0	1	1	1	0	1	0	1	1	0	1	1	1	0	0	1	1	1	1	1	1
C8orf49|LINC00942	1	1	1	1	0	1	1	0	1	1	1	0	1	0	1	1	0	1	0	1	1	1	1	1	1	0	1	1	1	1	1	1	1	1	1	1	1	1	1	1	1	0	1	0	0	0	0	1	0
C8orf49|LINC02100	1	1	1	1	0	1	0	1	1	0	1	1	0	1	0	1	1	1	1	1	1	0	1	1	1	1	1	1	1	1	0	0	1	1	1	0	1	1	1	1	0	0	0	1	1	1	0	1	1
C8orf49|AC120114.1	1	1	1	1	0	1	0	0	0	1	1	1	1	1	0	1	0	1	1	1	1	1	0	1	1	1	1	1	1	1	0	1	1	1	1	0	1	0	1	0	1	1	1	1	1	1	0	1	1
C8orf49|LINC00592	1	1	1	0	0	0	0	1	0	0	1	1	0	1	1	0	1	1	1	0	1	1	0	1	0	0	0	1	0	0	0	1	0	0	1	1	0	0	0	1	1	0	0	0	1	1	1	0	1
C8orf49|MIR193BHG	1	1	1	1	1	0	1	0	0	0	1	0	0	1	0	0	1	1	0	0	0	0	0	0	0	1	0	1	1	0	0	1	0	0	0	0	1	0	0	0	0	0	0	0	1	0	0	0	0
C8orf49|AC020922.3	1	1	1	1	1	1	0	1	1	1	1	1	1	1	1	1	0	1	1	1	1	1	1	1	1	1	1	1	1	1	1	1	1	0	1	1	1	1	1	0	0	1	0	1	1	1	1	0	1
C8orf49|LINC01615	0	1	1	1	1	0	1	0	0	0	1	1	0	1	0	0	1	0	0	0	1	0	0	0	1	1	0	1	1	1	0	1	1	0	1	0	1	0	0	1	1	1	0	1	1	0	0	0	1
C8orf49|FAM225A	0	1	1	0	0	0	0	0	0	1	1	1	0	1	0	1	1	1	0	0	0	1	0	0	0	1	0	0	0	1	0	0	1	0	1	0	0	0	0	0	0	0	0	1	1	1	0	0	1
C8orf49|AC082651.3	0	1	1	1	1	0	0	1	0	0	1	1	0	1	0	0	0	1	1	0	0	1	0	1	0	1	0	0	1	0	1	1	0	0	0	0	0	0	0	0	0	1	1	0	1	0	0	0	1
C8orf49|AL031985.3	1	1	1	0	1	1	1	1	1	1	1	1	1	1	1	1	1	1	1	1	1	1	0	1	1	1	1	1	1	1	1	1	1	0	0	0	0	1	1	1	0	0	0	1	1	1	1	0	1
C8orf49|AC019205.1	1	1	1	0	1	0	0	0	0	1	1	1	0	1	0	1	0	1	1	0	1	1	0	1	0	1	1	1	1	0	0	1	1	0	1	0	0	0	0	0	0	1	0	0	1	1	0	0	1
C8orf49|AC105053.1	1	1	1	1	1	1	0	1	1	1	1	1	1	1	1	1	1	1	1	1	1	1	1	0	1	1	1	1	0	1	1	1	1	1	1	1	1	1	1	1	0	1	1	1	1	1	1	1	1
C8orf49|AC022558.2	0	1	1	0	0	0	0	0	0	0	1	0	0	0	0	0	0	1	0	0	0	1	0	0	0	1	0	0	0	0	0	1	0	0	0	0	0	0	0	0	0	0	0	0	1	1	0	0	1
C8orf49|AL139275.2	0	1	1	0	0	0	0	0	0	0	1	0	0	0	0	0	0	1	0	0	0	0	0	0	0	0	0	0	0	0	0	0	0	0	0	0	0	0	0	0	0	0	0	0	1	0	0	0	1
C8orf49|HOTAIR	1	1	1	0	0	0	0	1	0	0	0	1	0	1	0	0	1	1	0	0	1	1	0	1	1	1	0	1	0	1	1	1	0	0	0	0	0	1	0	0	0	0	0	1	1	0	0	0	1
C8orf49|LINC02195	1	1	1	0	0	0	0	0	0	1	1	1	0	0	1	0	1	1	0	1	1	1	1	1	1	1	1	0	1	1	0	0	1	1	0	0	1	1	1	1	1	0	0	1	1	1	1	1	1
C8orf49|GASAL1	0	1	1	1	1	0	0	1	0	0	1	1	0	1	0	0	1	1	0	0	1	1	1	1	1	1	0	0	0	0	0	0	0	0	1	0	1	0	0	0	0	0	0	0	1	0	0	0	0
C8orf49|TBX5-AS1	0	1	1	0	0	0	0	0	0	1	1	1	1	1	1	0	1	1	1	1	1	1	0	0	0	1	1	0	0	1	1	0	1	0	0	0	0	0	0	0	0	0	0	0	1	1	1	1	0
C8orf49|LINC01137	0	1	1	1	0	0	0	0	0	0	1	1	0	1	0	0	1	1	1	1	1	1	0	0	0	1	0	0	1	1	0	1	0	0	1	0	1	0	0	0	0	1	0	0	1	0	0	0	1
C8orf49|SMIM25	1	1	1	0	1	0	1	0	0	1	1	1	0	1	0	0	1	1	0	1	1	1	0	0	0	1	1	1	1	1	0	0	1	0	0	0	0	0	0	1	0	0	0	0	1	0	0	0	1
C8orf49|AC078788.1	1	1	1	1	1	1	1	0	1	0	1	1	0	1	0	0	1	1	1	1	1	1	1	1	1	1	1	1	1	0	1	1	1	1	1	1	0	1	0	0	1	0	0	1	1	1	1	0	1
C8orf49|MAN1B1-DT	0	1	1	1	1	1	1	1	0	1	1	0	0	1	1	0	0	1	0	1	1	1	0	1	1	0	1	1	1	1	0	0	1	0	1	0	0	0	0	0	0	1	1	0	1	0	0	0	0
C8orf49|LINC01082	1	1	1	0	0	0	1	1	1	1	1	1	1	1	1	1	1	1	1	1	1	1	1	0	1	1	1	0	1	1	1	1	1	1	1	1	1	1	1	1	0	0	1	1	1	1	1	1	1
C8orf49|AC103746.1	0	0	1	0	0	0	0	0	0	0	1	0	0	0	0	0	0	1	0	0	0	0	0	0	0	0	0	0	0	0	0	1	0	0	1	0	0	0	0	0	0	0	0	0	1	0	0	0	1
C8orf49|AL365203.2	1	1	1	0	1	0	0	0	0	0	1	1	0	1	1	0	1	1	1	0	1	0	0	0	0	0	0	0	0	0	1	1	1	0	0	0	1	0	0	0	0	0	0	1	1	0	0	0	1
C8orf49|KCNMB2-AS1	1	1	1	0	1	1	0	0	0	1	1	1	0	0	0	0	0	1	1	1	1	0	0	1	1	0	1	1	1	0	1	0	0	1	1	0	0	0	0	0	0	0	1	0	1	0	0	0	0
LINC00578|LINC02561	1	1	0	1	1	1	1	0	1	1	1	0	1	1	0	1	1	1	1	1	1	1	1	1	1	0	1	1	1	1	1	1	1	0	1	1	1	1	1	1	1	1	1	1	1	1	0	1	0
LINC00578|LINC01063	0	0	0	0	1	1	0	0	1	0	0	0	0	1	0	1	0	0	0	0	1	1	0	1	0	0	1	1	0	1	0	1	0	0	1	1	0	0	1	1	1	1	0	1	0	0	0	0	1
LINC00578|CHKB-DT	0	0	0	1	0	0	1	0	1	0	0	0	0	1	0	1	1	0	0	0	0	0	0	1	0	0	0	0	0	0	0	1	1	0	1	1	0	0	0	1	1	1	0	1	1	0	0	0	1
LINC00578|TMPO-AS1	0	0	0	1	1	0	0	1	1	0	0	1	0	1	0	1	0	0	0	0	0	1	0	1	0	0	1	1	0	1	0	1	0	0	0	1	0	0	0	0	1	0	0	0	0	1	0	0	1
LINC00578|LINC01564	1	1	0	1	0	1	0	0	1	1	1	0	0	0	0	1	0	1	0	1	1	1	0	1	0	0	1	1	1	1	1	1	0	0	1	1	0	0	1	1	1	1	1	0	0	1	0	1	0
LINC00578|AP002518.2	0	1	1	1	1	1	1	1	1	0	0	1	0	1	0	1	1	0	0	0	1	1	0	1	0	0	1	1	0	1	1	1	1	1	1	1	1	1	1	1	1	1	1	1	1	1	1	1	1
LINC00578|LINC00891	1	1	0	1	1	1	1	1	1	0	1	1	1	1	0	1	1	0	1	0	1	1	0	1	0	0	1	1	0	1	0	1	1	1	1	1	0	1	1	1	1	1	1	1	1	1	1	1	1
LINC00578|LINC00460	1	1	1	1	1	0	1	1	1	0	1	1	0	1	0	0	1	0	0	1	1	1	1	1	0	1	1	1	1	1	1	1	1	0	1	1	1	0	0	1	1	1	1	1	1	0	0	1	1
LINC00578|MINCR	1	0	0	1	0	0	1	0	1	0	0	0	0	0	0	0	0	0	0	0	1	0	0	1	0	0	1	1	0	1	0	1	0	0	1	1	0	0	0	0	1	1	0	0	0	1	0	0	0
LINC00578|AC134312.5	1	0	0	1	1	0	1	0	1	0	0	1	0	1	0	0	1	0	0	0	0	0	0	1	0	0	1	1	0	1	0	1	1	0	0	1	0	0	0	0	1	0	0	1	1	0	0	1	0
LINC00578|LINC02381	1	0	0	1	0	0	0	1	1	0	0	0	0	1	0	0	1	0	0	0	0	0	0	1	0	0	0	0	0	1	0	1	0	0	0	1	0	0	1	1	1	1	0	1	1	0	0	0	1
LINC00578|SBF2-AS1	1	1	0	1	1	1	1	1	1	1	0	1	1	1	0	1	1	0	1	0	1	1	0	1	1	0	1	1	1	1	0	1	1	1	1	1	0	1	1	1	1	1	0	1	1	1	1	1	1
LINC00578|ZEB1-AS1	1	1	0	1	0	1	0	1	1	1	0	0	0	1	1	1	1	0	0	1	1	1	0	1	1	0	1	1	1	1	0	1	1	0	1	1	0	1	0	1	1	1	1	0	0	1	0	1	0
LINC00578|AC116903.2	1	0	0	1	1	1	1	1	1	0	0	0	1	1	0	1	1	0	0	0	0	0	0	1	0	0	1	1	0	1	0	1	1	0	1	1	0	1	1	1	1	1	0	0	1	1	0	1	1
LINC00578|LINC00322	1	1	1	1	1	1	1	1	1	0	1	1	1	1	0	1	1	0	1	1	1	1	1	1	0	0	1	1	0	1	0	1	1	1	1	1	1	1	1	1	1	1	1	1	1	1	1	0	1
LINC00578|AC021218.1	0	0	0	1	0	0	1	1	1	0	0	1	1	1	0	1	0	0	0	0	0	1	0	1	0	0	1	1	0	1	0	1	0	1	1	1	0	1	1	1	1	0	0	1	1	1	1	0	1
LINC00578|LINC02389	1	1	0	1	1	1	0	1	1	0	0	1	1	1	0	1	1	0	1	0	0	1	0	1	0	0	1	1	0	1	0	1	1	1	1	1	0	1	1	1	1	1	0	1	1	1	1	1	1
LINC00578|LINC00942	1	1	1	1	0	1	1	0	1	1	1	0	1	0	1	1	0	1	0	1	1	1	1	1	1	0	1	1	1	1	1	1	1	1	1	1	1	1	1	1	1	0	0	0	0	0	0	1	0
LINC00578|AATBC	0	0	0	0	0	0	0	0	1	0	0	0	0	1	0	0	0	0	0	0	0	1	0	1	0	0	0	0	0	1	0	1	0	0	1	1	0	0	0	0	1	0	0	0	0	0	0	0	1
LINC00578|LINC02100	1	1	1	1	0	1	0	1	1	0	0	1	0	1	0	1	1	0	0	1	1	0	0	1	1	1	1	1	1	1	0	1	1	1	1	1	1	1	1	1	1	1	0	1	0	1	1	1	1
LINC00578|AC120114.1	1	1	1	1	1	1	1	1	1	0	0	1	1	1	0	1	1	0	0	1	1	1	0	1	1	0	1	1	0	1	0	1	1	1	1	1	0	0	1	1	1	1	1	1	1	1	1	1	1
LINC00578|H1FX-AS1	1	0	0	1	1	1	1	0	1	0	1	1	1	1	0	1	1	1	0	1	1	1	0	1	1	0	1	1	0	1	1	1	1	1	1	1	1	1	1	1	1	1	0	1	1	1	1	1	1
LINC00578|LINC00592	0	1	0	1	0	0	1	1	1	0	1	1	0	1	0	0	1	0	1	0	1	1	0	1	0	0	0	1	0	0	0	1	0	0	1	1	0	0	0	1	1	1	0	1	0	1	1	0	1
LINC00578|MIR193BHG	0	1	0	1	1	0	1	0	1	0	1	0	0	1	0	0	1	0	0	0	0	0	0	1	0	0	0	1	0	0	0	1	0	0	0	1	0	0	0	1	1	1	0	1	0	1	0	0	1
LINC00578|AC020922.3	1	1	0	1	1	1	1	1	1	1	1	1	1	1	0	1	1	0	1	0	1	1	0	1	0	0	1	1	0	1	0	1	1	0	1	1	1	1	1	1	1	1	0	1	1	1	1	0	1
LINC00578|LINC01615	0	1	0	1	1	0	1	0	1	0	1	1	0	1	0	0	1	0	0	0	1	0	0	0	0	0	1	1	1	1	0	1	1	0	1	1	1	0	0	1	1	1	0	1	1	0	0	0	1
LINC00578|FAM225A	0	0	0	1	0	0	0	1	1	0	0	1	0	1	0	1	1	0	0	0	0	0	0	1	0	0	0	1	0	1	0	1	1	0	1	1	0	0	0	1	1	1	0	1	1	1	0	0	1
LINC00578|AC082651.3	0	1	0	1	1	0	0	1	1	0	1	1	0	1	0	0	1	0	0	0	0	1	0	1	0	0	0	1	0	1	0	1	0	0	1	1	0	0	0	0	1	1	0	1	1	0	0	0	1
LINC00578|AL031985.3	0	1	0	1	1	1	1	1	1	0	0	1	1	1	1	1	1	0	1	0	1	1	0	1	0	1	1	1	0	1	0	1	1	0	0	1	0	1	1	1	1	1	0	1	1	1	1	0	1
LINC00578|AC019205.1	0	1	0	1	1	0	0	0	1	0	0	1	0	1	0	1	1	0	1	0	1	1	0	1	0	0	1	1	0	1	0	1	1	0	1	1	0	0	0	1	1	1	0	1	1	1	0	0	1
LINC00578|AC105053.1	0	1	0	1	1	0	1	1	1	0	0	1	1	1	0	1	1	0	1	0	0	1	0	1	0	0	1	1	0	1	0	1	1	1	1	1	0	1	1	1	1	1	0	1	1	1	1	1	1
LINC00578|AC022558.2	0	0	0	1	0	0	0	0	1	0	0	0	0	1	0	1	1	0	0	0	0	0	0	1	0	0	0	1	0	1	0	1	1	0	1	1	0	0	0	1	1	1	0	1	1	1	1	0	1
LINC00578|CASC15	1	1	0	1	1	1	1	1	1	1	1	1	1	1	0	1	1	1	1	1	1	1	0	1	1	0	1	1	0	1	1	1	1	0	1	1	0	1	1	1	1	1	1	1	1	1	1	0	1
LINC00578|AL139275.2	0	0	0	1	0	0	0	0	1	0	0	0	0	1	0	1	1	0	0	0	0	0	0	1	0	0	0	0	0	1	0	1	0	0	1	1	0	0	0	1	1	1	0	1	0	0	0	0	1
LINC00578|AC004551.1	0	0	0	1	1	0	0	0	1	0	0	0	0	1	0	0	0	0	0	0	0	0	0	1	0	0	0	0	0	0	0	1	0	0	1	1	0	0	0	0	1	1	0	1	0	1	0	0	1
LINC00578|HOTAIR	1	0	0	1	0	0	1	1	1	0	0	1	0	1	0	1	1	0	0	0	0	0	0	1	0	0	0	1	0	1	0	1	1	0	0	1	0	1	0	1	1	1	0	1	1	1	1	0	1
LINC00578|LINC02195	1	1	1	1	0	0	0	1	1	0	1	1	0	1	0	1	1	0	0	0	1	1	0	1	1	0	1	1	0	1	0	1	1	1	0	1	0	1	1	1	1	1	0	1	1	1	1	0	1
LINC00578|GASAL1	0	1	0	1	1	0	1	1	1	0	1	1	0	1	0	0	1	0	0	0	0	1	0	1	0	0	0	1	0	0	0	1	0	0	1	1	0	0	0	0	1	1	0	1	0	0	0	0	1
LINC00578|TBX5-AS1	0	0	0	0	0	0	1	1	1	0	0	0	1	1	0	1	1	0	1	0	0	1	0	1	0	0	1	1	0	1	0	1	1	0	1	1	0	0	0	1	1	1	0	1	1	1	1	0	1
LINC00578|LINC01137	0	0	0	1	0	0	1	0	1	0	0	1	0	1	0	0	1	0	0	0	0	1	0	1	0	0	0	1	0	1	0	1	0	0	1	1	0	0	0	1	1	1	0	1	0	0	0	0	1
LINC00578|AC009955.1	1	0	1	1	0	1	1	1	1	0	0	1	1	1	0	1	1	0	1	1	1	1	0	1	1	0	1	1	0	1	1	1	1	0	1	1	0	1	0	1	1	1	1	1	1	1	1	1	1
LINC00578|LINC01405	0	1	1	1	1	0	1	1	1	0	1	1	1	1	0	1	1	0	1	0	0	1	1	1	0	0	1	1	0	1	1	1	1	1	1	1	1	1	1	1	1	1	1	1	1	1	1	1	1
LINC00578|SMIM25	1	0	0	1	1	0	1	0	1	0	1	1	0	1	0	1	1	1	0	1	1	1	0	1	0	0	1	1	0	1	0	1	1	0	0	1	0	0	0	1	1	1	0	1	0	0	0	0	1
LINC00578|AC078788.1	1	1	1	1	1	0	1	1	1	0	0	1	0	1	0	1	1	1	1	1	1	1	1	1	1	0	1	1	0	1	0	1	1	1	1	1	0	1	0	1	1	1	0	1	1	1	1	0	1
LINC00578|MAN1B1-DT	0	1	0	1	1	1	1	1	1	0	0	0	0	1	0	0	0	0	0	1	1	1	0	1	0	0	1	1	0	1	0	1	1	0	1	1	0	1	0	0	1	1	1	1	1	0	1	0	1
LINC00578|AC103746.1	0	0	0	0	0	0	0	0	1	0	0	0	0	1	0	0	1	0	0	0	0	0	0	0	0	0	0	0	0	1	0	1	0	0	1	1	0	0	0	1	1	1	0	1	0	0	0	0	1
LINC00578|AL365203.2	1	0	0	1	1	0	1	0	1	0	0	0	0	1	0	1	1	0	0	0	1	0	0	0	0	0	0	1	0	0	1	1	1	0	1	0	0	0	0	1	1	1	0	1	0	0	0	0	1
LINC00578|DDX11-AS1	1	1	0	1	1	1	1	1	1	1	0	1	1	1	0	1	1	1	1	1	1	1	0	1	1	0	1	1	0	1	1	1	1	1	1	1	0	1	0	1	1	1	1	1	1	1	1	0	1
LINC00578|KCNMB2-AS1	1	1	0	0	1	0	0	0	1	0	0	1	0	1	0	1	1	0	0	0	1	0	0	1	0	0	1	1	0	1	1	1	1	0	1	1	0	0	0	1	1	1	0	1	1	0	0	0	0
AL356417.2|AC079160.1	0	0	0	0	0	0	0	0	0	0	0	0	0	0	0	0	0	1	0	0	0	1	0	1	0	0	0	0	0	0	0	1	0	0	1	1	0	0	0	0	0	0	0	0	0	1	0	1	1
AL356417.2|HNF1A-AS1	0	1	1	1	1	1	0	1	1	1	0	0	0	0	0	1	0	1	0	0	0	1	0	1	0	0	0	0	0	0	0	1	0	1	1	1	0	1	0	0	1	1	0	0	0	1	0	1	1
AL356417.2|VWA8-AS1	1	1	0	1	1	1	0	1	1	1	1	0	1	0	0	1	0	1	0	1	1	1	0	1	1	0	1	1	1	1	1	1	0	0	1	1	0	1	1	0	1	1	1	0	0	1	0	1	1
AL356417.2|LINC02561	1	0	0	1	1	1	0	0	1	1	1	0	1	0	0	0	0	1	0	1	1	1	0	1	1	0	1	1	1	0	1	0	1	0	1	1	0	0	0	0	1	1	1	0	0	1	0	1	0
AL356417.2|AL049775.2	0	1	1	1	1	1	0	0	1	1	1	1	0	1	0	1	1	1	1	0	1	0	1	1	1	1	1	0	1	0	1	1	1	1	1	0	1	1	0	0	1	1	1	1	1	1	0	1	1
AL356417.2|LINC01143	1	1	1	1	1	1	0	1	1	1	0	1	1	1	0	1	1	1	0	1	1	1	0	0	1	1	1	1	1	1	1	1	0	1	1	1	0	1	0	1	1	1	0	1	1	1	1	1	1
AL356417.2|PLA2G4E-AS1	0	0	1	1	1	1	0	1	0	0	1	1	0	1	0	1	0	0	1	0	1	1	0	1	0	0	0	0	0	0	0	1	0	0	1	1	0	0	0	1	1	1	0	0	1	1	0	1	1
AL356417.2|LINC00460	0	0	1	1	1	0	0	0	0	0	1	0	0	1	0	0	1	0	0	0	1	1	0	1	0	0	0	0	1	0	0	1	1	0	1	0	0	0	0	0	0	0	0	1	0	0	0	1	1
AL356417.2|PRR26	0	0	1	1	0	1	0	1	1	0	0	0	0	0	1	1	0	1	0	0	0	1	0	0	0	0	0	0	0	0	0	1	0	0	1	0	0	1	0	0	0	1	0	0	0	1	0	1	1
AL356417.2|SEMA3B-AS1	0	0	0	1	0	1	0	1	1	0	0	0	0	0	0	0	0	1	0	0	0	1	0	0	0	0	0	0	0	0	0	1	0	0	1	0	0	1	0	0	1	0	0	0	0	1	0	1	1
AL356417.2|AL049775.1	1	1	1	1	1	1	1	0	1	1	1	1	0	1	0	0	1	1	1	1	1	0	0	1	1	1	0	0	1	0	0	1	1	0	1	0	1	0	0	0	1	1	0	1	1	1	0	1	1
AL356417.2|LINC02551	1	1	1	1	1	1	1	0	1	0	1	1	0	1	0	1	1	1	1	1	1	0	1	1	1	1	0	0	1	0	0	1	1	1	0	0	0	0	0	0	0	1	1	1	0	0	0	1	1
AL356417.2|LINC00942	0	0	0	1	0	0	0	0	1	0	0	0	0	0	0	1	0	1	0	0	0	0	0	1	0	0	0	0	0	0	0	0	0	0	1	1	0	0	0	0	1	0	0	0	0	0	0	0	0
AL356417.2|LINC02367	1	0	1	1	1	1	0	0	1	1	0	0	1	0	1	1	0	1	1	1	1	1	0	1	1	0	0	0	0	1	0	1	0	0	1	1	0	1	0	1	1	0	0	0	0	1	0	1	1
AL356417.2|AL590666.3	0	0	0	1	0	0	0	1	1	0	0	0	0	0	0	0	0	1	0	0	0	0	0	1	0	0	0	0	0	0	0	1	0	0	1	0	0	0	0	0	1	0	0	0	0	1	0	0	1
AL356417.2|AC009407.1	0	0	0	1	0	0	0	0	0	0	0	0	0	0	0	0	0	1	0	0	0	0	0	1	0	0	0	0	0	0	0	1	0	0	1	0	0	0	0	0	1	0	0	0	0	0	0	0	0
AL356417.2|MIR29B2CHG	0	0	0	1	0	0	0	0	0	0	0	0	0	0	0	0	0	1	0	0	0	1	0	0	0	0	0	0	0	0	0	1	0	0	1	1	0	0	0	1	1	0	0	0	0	1	0	0	1
AL356417.2|LINC00314	0	1	1	1	1	1	1	1	1	1	1	0	1	0	1	1	1	1	1	1	1	1	0	1	1	0	0	0	1	1	1	1	0	1	1	1	1	1	1	1	1	1	1	0	0	1	0	1	1
AL356417.2|AL450322.2	0	0	0	1	1	0	0	1	0	0	1	0	0	0	0	0	0	0	0	0	0	0	0	1	0	0	0	0	0	0	0	1	0	0	1	1	0	0	0	0	1	0	0	0	0	0	0	1	0
AL356417.2|AP005233.1	0	1	1	1	1	1	0	1	1	1	1	0	0	0	1	1	0	1	0	0	0	1	0	1	0	0	0	0	1	0	0	1	0	1	1	1	0	1	0	1	1	0	1	1	0	1	0	1	1
AL356417.2|OBSCN-AS1	0	1	0	1	1	1	0	0	1	1	0	0	1	0	1	1	0	1	1	1	1	1	0	1	1	0	1	1	1	1	1	1	1	0	1	1	1	0	0	1	1	1	1	0	0	1	1	1	1
AL356417.2|AC063948.1	0	0	0	1	0	1	0	1	1	1	0	0	0	0	1	0	0	1	0	0	0	1	0	1	1	0	0	1	1	0	0	1	0	1	1	1	0	1	0	0	1	0	0	0	0	1	0	1	1
AL356417.2|AC131009.1	0	0	0	1	1	1	0	0	0	0	0	0	0	0	0	0	0	1	0	0	0	1	0	1	0	0	0	0	0	0	0	1	0	0	1	0	0	0	0	0	1	0	0	0	0	0	0	0	1
AL356417.2|IFNG-AS1	0	0	1	0	1	1	0	1	1	1	1	0	0	0	1	1	0	1	0	0	0	1	0	1	0	0	0	0	0	0	0	1	0	1	0	1	0	1	0	1	1	1	0	0	0	1	0	1	1
AL356417.2|LINC01082	0	0	0	0	0	0	0	0	0	0	0	0	0	0	0	1	0	1	0	0	0	1	0	0	0	0	0	0	0	0	0	1	0	0	1	1	0	0	0	0	0	0	0	0	0	1	0	0	0
AL356417.2|NRIR	0	0	1	1	1	0	0	1	0	0	0	0	0	0	0	1	0	0	0	0	0	0	0	1	0	0	0	0	0	0	0	0	0	0	0	1	0	0	0	1	1	0	0	0	0	1	0	1	1
AL356417.2|AL135999.3	0	0	0	1	0	0	0	0	0	0	0	0	0	0	0	0	0	0	0	0	0	0	0	1	0	0	0	0	0	0	0	1	0	0	1	0	0	0	0	0	1	0	0	0	0	1	0	0	1
AL592166.1|MELTF-AS1	1	1	0	0	1	0	0	1	1	1	1	1	1	1	0	1	1	1	0	1	1	0	0	1	1	1	1	1	0	1	1	1	1	1	1	1	0	1	1	0	0	0	1	0	0	0	0	0	0
AL592166.1|AC011446.1	0	1	0	0	1	0	0	0	1	0	1	0	1	0	0	0	0	0	0	0	0	0	1	0	0	1	0	0	0	0	0	0	0	0	0	0	0	1	1	0	1	0	0	0	0	0	0	0	0
AL592166.1|AC092803.2	1	1	0	1	0	0	0	0	1	1	0	0	1	1	0	1	1	0	0	1	1	1	1	1	1	1	1	1	1	1	1	1	0	1	1	1	1	1	0	0	1	1	1	1	1	0	1	0	0
AL592166.1|U62317.1	0	1	0	1	1	0	0	1	0	0	1	0	0	1	0	0	1	0	1	0	0	1	1	1	0	1	0	0	1	0	0	0	0	1	1	0	0	1	0	0	1	1	0	1	0	0	0	0	0
AL592166.1|AC092115.3	1	1	0	0	0	0	0	0	1	0	1	1	1	0	0	1	0	1	0	1	0	0	1	1	0	1	0	0	1	0	1	1	1	0	1	1	1	1	1	0	1	1	1	1	0	0	0	0	0
AL592166.1|PAXIP1-AS1	1	1	0	1	1	1	1	0	1	1	1	0	1	0	1	1	0	1	1	1	1	1	1	1	1	1	1	1	1	1	1	1	1	1	1	1	1	1	1	0	1	1	1	1	0	0	1	0	0
AL592166.1|AP002336.2	1	0	1	0	1	0	0	0	0	0	0	1	1	1	0	0	1	1	1	0	0	1	0	0	1	1	0	0	0	0	1	1	1	0	0	0	0	0	0	0	0	0	1	1	1	0	0	1	0
AL592166.1|AC112484.1	1	1	1	1	0	1	0	1	1	1	1	0	1	1	0	1	0	1	1	1	0	1	1	1	1	0	1	1	1	1	1	1	1	1	1	1	0	1	1	0	1	0	1	0	1	0	1	0	1
AL592166.1|AC004847.1	0	1	1	0	0	0	0	0	1	1	1	1	0	1	0	1	1	0	0	0	0	0	1	0	1	1	0	0	0	0	0	0	0	1	0	0	1	1	1	0	0	0	0	1	0	0	0	1	1
AC079160.1|VWA8-AS1	1	1	1	1	1	1	1	1	1	1	1	0	1	1	1	1	1	1	1	1	1	0	1	1	1	1	1	1	1	1	1	1	1	1	1	1	1	1	1	1	1	1	1	0	0	1	1	1	1
AC079160.1|LINC02561	1	1	0	1	1	1	0	0	1	1	1	0	1	0	0	0	1	1	1	1	1	1	1	1	1	0	1	1	1	1	1	0	1	0	1	0	1	1	1	0	1	1	1	0	0	0	0	1	0
AC079160.1|AL049775.2	0	1	1	1	1	1	1	0	1	1	1	1	0	1	1	1	1	0	1	0	1	0	1	1	1	1	1	1	1	0	1	1	1	1	1	0	1	1	0	0	1	1	1	1	1	0	0	1	1
AC079160.1|LINC01564	0	1	0	0	1	0	0	0	1	0	1	0	0	0	0	0	0	0	0	1	0	0	0	1	0	0	0	0	1	1	1	0	0	0	0	0	0	0	0	0	1	1	1	0	0	0	0	0	0
AC079160.1|AP002518.2	0	1	1	1	1	0	1	0	1	0	0	0	0	0	0	0	0	0	0	0	0	0	0	0	0	1	0	0	0	0	0	1	0	0	0	0	1	0	0	0	1	1	1	1	0	0	0	0	1
AC079160.1|PLA2G4E-AS1	0	1	1	1	1	1	1	1	1	0	1	1	0	1	0	1	1	0	1	0	1	1	0	0	0	0	1	0	0	0	1	1	0	0	0	1	1	0	0	1	1	1	0	1	1	1	1	1	1
AC079160.1|LINC00891	0	1	1	0	1	0	0	0	0	0	1	0	0	0	0	0	0	0	0	0	0	0	1	0	0	1	0	0	0	0	0	0	0	0	0	0	1	0	0	0	1	1	1	1	0	0	0	0	0
AC079160.1|LINC00460	0	1	1	1	1	0	1	1	1	0	1	1	0	1	0	0	1	0	0	1	1	1	1	1	0	1	0	0	1	0	0	1	1	0	1	0	1	0	0	0	1	0	1	1	1	0	0	1	1
AC079160.1|PRR26	0	1	1	1	1	1	1	1	1	0	1	1	0	1	1	1	1	1	1	1	0	0	1	0	1	1	0	0	1	1	1	1	1	1	1	0	1	1	1	1	0	1	1	1	1	1	1	1	1
AC079160.1|SEMA3B-AS1	0	0	1	1	1	1	1	1	1	0	0	0	0	0	1	0	0	1	0	1	0	0	0	0	1	1	1	0	1	1	1	1	1	0	1	0	1	1	1	0	1	1	1	0	1	0	1	0	1
AC079160.1|SBF2-AS1	0	1	0	0	1	0	0	0	0	0	1	0	0	0	0	0	0	0	0	0	0	0	0	0	0	1	0	0	0	0	0	1	0	0	0	0	0	0	0	0	1	0	1	0	0	0	0	0	0
AC079160.1|LINC00322	0	1	1	1	1	0	0	0	1	0	1	0	0	0	0	0	0	0	0	1	0	0	1	0	0	1	0	0	0	0	0	0	0	0	0	0	1	0	0	0	1	0	1	0	0	0	0	0	0
AC079160.1|AL049775.1	1	1	1	1	1	1	1	0	1	1	1	1	0	1	1	0	1	1	1	1	1	0	1	1	1	1	1	1	1	0	0	1	1	0	1	0	1	0	0	0	1	1	1	1	1	0	0	1	1
AC079160.1|LINC02551	1	1	1	1	1	1	1	0	1	0	1	1	0	1	0	1	1	1	1	1	1	0	1	1	1	1	0	1	1	1	0	1	1	1	0	0	1	1	1	1	1	1	1	1	1	0	0	1	1
AC079160.1|LINC02389	0	1	1	1	1	0	0	0	0	0	0	0	0	0	0	0	0	0	0	0	0	0	0	0	0	1	0	0	0	0	0	0	0	0	0	0	0	0	0	0	1	1	1	0	0	0	0	0	0
AC079160.1|LINC00942	0	1	1	1	0	1	1	0	1	0	1	0	0	0	1	1	0	0	0	1	0	0	1	0	0	0	0	0	0	0	0	0	1	0	0	0	1	0	1	0	1	0	1	0	0	0	0	0	0
AC079160.1|LINC02100	0	1	1	1	0	1	0	1	0	0	0	1	0	0	0	0	1	0	0	1	1	0	0	0	1	1	0	1	0	1	0	0	0	1	0	0	1	1	0	1	0	0	0	1	0	0	0	0	0
AC079160.1|AL590666.3	0	1	1	1	1	0	1	1	1	0	1	1	0	1	0	0	0	0	0	0	0	0	1	0	0	1	0	0	0	0	0	1	0	0	1	0	1	1	1	1	1	1	1	1	0	1	1	0	1
AC079160.1|LINC01615	0	1	1	1	1	0	1	0	0	0	1	1	0	0	0	0	1	0	0	0	0	0	0	0	0	1	0	0	0	0	0	1	0	0	0	0	1	0	0	0	1	1	0	1	0	0	0	0	0
AC079160.1|AL031985.3	0	0	0	0	1	0	0	0	0	0	0	0	0	0	1	0	0	0	0	0	0	0	0	0	0	1	0	0	0	0	0	0	0	0	0	0	0	1	0	0	0	0	0	0	0	0	1	0	0
AC079160.1|AC009407.1	0	1	1	1	1	0	1	0	1	0	1	0	0	1	0	0	0	0	0	1	0	0	1	0	0	0	0	0	0	0	0	0	0	0	0	0	1	0	1	0	1	1	1	1	0	0	1	0	0
AC079160.1|MIR29B2CHG	0	1	1	1	0	0	1	1	1	0	1	0	0	1	1	0	1	1	1	1	0	0	1	0	0	1	0	0	0	1	1	1	1	1	0	0	1	1	1	1	1	1	1	1	1	1	1	0	1
AC079160.1|HCG9	0	1	1	1	1	0	1	1	1	0	1	1	0	0	0	0	0	0	0	1	0	0	0	0	0	1	0	0	0	0	0	1	0	0	0	0	0	0	1	1	1	1	1	0	0	0	1	0	1
AC079160.1|CASC15	0	0	0	0	1	0	0	0	1	0	1	1	0	0	0	0	1	0	0	1	0	0	0	0	0	1	0	0	0	0	0	0	1	0	0	0	0	0	1	0	1	0	1	0	0	0	0	0	0
AC079160.1|LEF1-AS1	0	1	1	1	1	1	1	1	1	0	0	1	0	0	1	1	1	1	0	1	0	0	0	0	0	1	0	0	0	0	0	1	1	0	0	0	0	1	1	0	1	1	1	1	1	0	1	0	1
AC079160.1|LINC01686	0	1	1	1	1	0	1	1	1	0	1	1	0	0	1	0	1	1	0	1	0	0	1	0	0	1	0	0	1	1	1	1	1	1	0	0	0	1	1	0	1	0	1	1	0	0	1	0	1
AC079160.1|AL450322.2	0	1	1	1	1	1	1	1	0	0	1	1	0	1	0	0	1	0	0	1	0	0	1	0	0	1	0	0	0	0	0	1	1	0	0	0	1	0	0	0	1	1	1	1	1	0	1	0	0
AC079160.1|LINC02195	0	1	1	0	1	0	0	0	0	0	1	0	0	0	0	0	0	0	0	0	0	0	0	0	0	1	0	0	0	0	0	0	0	0	0	0	0	0	1	1	1	0	0	1	0	0	1	0	1
AC079160.1|AC063948.1	1	1	1	1	1	1	1	1	1	1	1	1	0	0	1	1	0	1	1	1	1	0	1	0	1	1	1	1	1	1	1	1	0	1	1	1	0	1	1	0	1	1	1	1	0	1	1	0	1
AC079160.1|AL359715.1	0	0	1	1	1	0	0	1	1	0	1	1	0	0	1	0	0	0	0	1	0	0	0	0	1	1	0	0	0	0	0	0	0	0	0	0	1	1	1	1	1	0	1	0	0	1	0	0	0
AC079160.1|LINC01405	0	1	1	1	1	0	1	0	1	0	1	0	0	0	0	0	0	0	0	0	0	0	1	0	0	0	0	0	0	0	0	0	0	0	0	0	1	0	0	0	1	1	1	1	0	0	0	0	1
AC079160.1|AC131009.1	0	1	1	1	1	1	1	0	1	0	1	1	0	0	0	0	1	0	0	0	0	0	1	0	0	1	1	0	1	0	1	1	1	0	0	0	0	1	0	0	1	0	1	1	1	0	0	0	1
AC079160.1|AC078788.1	0	1	1	1	1	0	0	0	1	0	1	1	0	0	0	0	0	0	1	1	0	0	1	0	0	1	0	0	0	0	0	0	0	0	0	0	0	0	0	0	1	0	0	0	0	0	1	0	1
AC079160.1|IFNG-AS1	0	1	1	0	1	1	1	1	1	1	1	1	0	1	1	1	1	1	1	1	0	0	1	1	1	1	1	0	0	1	1	1	1	1	0	0	1	1	1	1	1	1	1	1	1	1	1	0	1
AC079160.1|LINC01082	0	0	1	0	0	0	0	0	0	0	0	0	0	0	1	1	0	0	1	1	0	0	0	0	0	1	0	0	0	1	1	1	1	0	1	0	0	1	1	0	0	0	1	0	0	1	1	0	0
AC079160.1|AC008632.1	0	1	1	1	1	0	0	1	1	0	1	0	0	0	0	0	0	0	0	1	0	0	0	0	0	1	0	0	0	0	0	0	0	0	0	0	0	0	0	0	0	1	1	1	0	0	0	0	1
AC079160.1|NRIR	0	1	1	1	1	0	0	1	0	0	1	1	0	1	0	1	1	0	1	1	0	0	1	1	1	1	1	0	1	0	0	0	0	1	0	0	1	1	0	1	1	1	0	1	0	1	0	1	1
AC079160.1|DDX11-AS1	0	0	0	1	1	0	1	0	1	0	0	0	0	0	0	0	0	0	0	1	0	0	0	0	0	1	0	0	0	0	0	1	0	0	0	0	0	0	0	0	1	0	1	0	0	0	0	0	0
AC079160.1|AL135999.3	0	1	1	1	1	1	0	1	1	0	1	1	0	0	1	0	1	0	0	1	0	0	1	0	0	1	0	0	0	0	0	1	0	0	0	0	0	1	1	0	1	0	1	1	0	0	1	0	1
MELTF-AS1|AC011446.1	0	0	0	0	0	0	0	0	0	0	1	0	0	0	1	0	0	0	1	0	0	0	1	0	0	0	0	0	0	0	0	0	0	0	0	0	0	0	0	1	1	0	0	0	0	1	1	1	1
MELTF-AS1|AC092803.2	1	1	0	1	0	1	0	0	0	0	0	0	1	0	1	1	0	0	1	0	0	1	1	1	0	0	0	1	1	0	1	1	0	0	0	0	1	1	0	1	1	1	1	1	1	1	1	1	1
MELTF-AS1|AC008011.2	0	0	0	1	1	0	0	0	0	0	1	0	0	0	1	0	1	0	1	0	0	0	0	0	0	0	0	0	0	0	0	1	0	0	1	0	0	0	0	0	1	1	0	1	0	0	0	0	0
MELTF-AS1|U62317.1	0	1	1	1	1	0	0	1	0	0	1	0	0	1	1	0	1	0	1	0	0	1	1	1	0	0	0	0	1	0	0	0	0	0	1	0	1	0	0	1	1	1	0	1	1	0	0	0	1
MELTF-AS1|MIR193BHG	1	1	1	1	1	1	1	0	1	0	1	1	1	1	1	1	1	1	1	0	0	1	1	1	0	1	1	1	1	0	1	1	0	1	1	1	1	0	1	1	1	1	1	1	1	1	1	1	1
MELTF-AS1|LINC01615	0	1	1	1	1	1	1	0	1	0	1	1	0	1	1	0	1	0	1	0	1	0	1	0	1	1	1	1	1	1	0	1	1	0	1	1	1	0	0	1	1	1	0	1	1	1	1	1	1
MELTF-AS1|LINC00958	0	1	1	1	0	0	0	1	0	0	1	0	0	0	1	0	0	0	1	0	0	0	0	1	0	1	0	0	0	0	0	0	0	0	0	0	1	0	0	0	0	1	0	1	0	0	0	0	1
MELTF-AS1|AC092115.3	0	0	1	1	0	0	1	0	1	0	1	0	1	0	1	0	0	1	1	0	0	0	1	0	0	0	0	0	1	0	1	0	0	0	0	0	1	0	0	0	1	1	1	1	0	1	0	1	0
MELTF-AS1|PAXIP1-AS1	0	1	0	1	0	1	1	0	1	1	0	0	1	0	1	1	0	1	1	0	1	1	1	1	0	1	1	1	1	0	1	0	0	0	1	1	1	1	1	1	1	1	1	1	0	1	1	1	1
MELTF-AS1|AC004551.1	0	1	1	1	1	0	0	1	1	1	1	1	1	1	1	1	1	1	1	0	0	1	1	1	0	1	0	0	1	0	1	1	0	1	1	0	1	1	0	1	1	1	1	1	1	1	1	1	1
MELTF-AS1|AP002336.2	0	0	1	1	1	0	0	0	0	0	0	0	0	0	1	0	1	1	1	0	0	1	0	0	0	1	0	0	0	0	0	1	0	0	0	0	0	0	0	0	0	0	0	1	1	1	0	1	1
MELTF-AS1|AC112484.1	1	0	1	1	0	1	0	0	1	1	1	0	1	1	1	1	0	0	1	1	0	1	1	1	0	0	0	1	1	1	1	0	0	0	1	0	1	0	1	1	1	1	1	1	1	1	1	1	1
MELTF-AS1|AC004847.1	0	0	1	0	0	0	0	0	0	0	1	0	0	1	1	0	1	0	1	0	0	1	1	0	0	0	0	0	0	0	0	0	0	0	0	0	1	0	0	1	0	1	0	1	1	1	1	1	1
HNF1A-AS1|VWA8-AS1	1	1	0	1	1	1	1	1	1	1	1	0	1	0	1	1	0	1	0	1	1	1	1	1	1	0	1	1	1	1	1	1	1	0	1	1	0	1	1	0	1	0	1	0	0	1	0	1	0
HNF1A-AS1|LINC02561	1	0	0	0	1	1	0	0	1	1	1	0	1	0	0	0	1	1	0	1	1	1	0	1	1	0	1	1	1	0	1	0	1	0	1	0	1	0	1	0	1	1	1	0	0	0	0	1	0
HNF1A-AS1|AF127936.1	1	1	1	0	0	0	1	1	1	1	1	1	1	1	1	1	1	1	0	1	1	1	1	1	1	1	1	1	1	1	1	0	1	1	0	1	1	1	1	1	0	1	0	1	1	0	1	1	1
HNF1A-AS1|AL049775.2	0	1	1	1	1	1	1	0	1	1	1	1	0	1	0	1	1	1	1	0	1	0	1	1	1	1	1	1	1	0	1	1	1	1	1	0	1	1	0	0	1	1	1	1	1	0	0	1	1
HNF1A-AS1|LINC01143	1	1	1	1	1	1	1	1	1	1	0	1	1	1	0	1	1	1	0	1	1	1	0	0	1	1	1	1	1	1	1	1	1	1	1	1	0	1	0	1	1	1	0	1	1	1	1	1	0
HNF1A-AS1|PLA2G4E-AS1	0	0	1	1	1	1	1	1	0	0	1	1	0	1	0	1	1	0	1	0	1	1	0	0	0	0	1	0	0	0	0	1	0	0	0	0	1	0	0	1	1	1	0	1	1	1	0	1	0
HNF1A-AS1|LINC00460	1	0	1	1	1	0	0	0	0	0	1	1	0	1	0	0	1	0	0	1	1	1	1	0	0	1	0	0	1	0	0	1	1	0	1	0	1	0	0	0	0	0	0	1	1	0	0	1	0
HNF1A-AS1|PRR26	1	0	1	0	0	0	1	1	0	0	0	0	1	0	1	0	1	1	0	1	0	1	1	0	1	1	0	0	1	0	1	0	1	0	1	0	1	1	1	0	0	1	0	1	1	1	1	0	0
HNF1A-AS1|SEMA3B-AS1	1	0	0	0	0	0	1	1	1	0	0	0	1	0	0	0	0	1	0	0	0	1	0	0	0	0	0	1	0	0	0	0	0	0	1	0	0	0	0	0	0	0	0	0	1	0	0	0	0
HNF1A-AS1|AL049775.1	1	1	1	0	1	1	1	0	1	0	1	1	0	1	1	0	1	1	1	1	1	0	1	1	1	1	1	1	1	0	0	1	1	0	1	0	1	0	0	0	1	1	0	1	1	0	0	1	0
HNF1A-AS1|LINC02551	1	1	1	1	1	1	1	0	1	0	1	1	0	1	0	1	1	1	1	1	1	0	1	1	1	1	0	1	1	0	0	1	1	1	0	0	1	0	0	0	0	1	1	1	1	0	0	1	1
HNF1A-AS1|LINC02408	1	1	1	0	0	1	1	1	1	1	1	1	1	1	1	1	1	1	1	1	1	1	1	0	1	1	1	1	1	0	0	0	1	1	1	0	1	0	1	1	1	1	0	1	1	1	1	1	1
HNF1A-AS1|LINC02367	1	0	0	1	1	1	1	0	1	1	0	0	1	0	1	1	1	1	1	1	1	1	0	1	1	1	1	1	0	1	0	1	1	0	1	1	1	1	0	1	1	0	1	0	1	1	0	0	1
HNF1A-AS1|LINC02100	1	0	1	1	0	0	0	0	0	0	0	1	0	0	0	0	0	0	0	1	1	0	0	0	1	0	0	1	0	1	0	0	0	0	0	0	0	0	0	1	0	0	0	0	0	0	0	0	0
HNF1A-AS1|MIR29B2CHG	0	0	0	0	0	0	0	0	0	0	0	0	0	0	0	0	0	1	0	1	0	0	0	0	0	0	0	0	0	0	0	0	0	0	0	0	1	0	0	1	0	0	0	0	1	0	0	0	0
HNF1A-AS1|LEF1-AS1	0	0	0	0	0	0	1	0	0	0	0	0	0	0	1	0	0	1	0	1	0	0	0	0	0	0	0	0	0	0	0	0	1	0	0	0	0	0	0	0	0	0	0	0	1	0	0	0	0
HNF1A-AS1|LINC01686	1	0	0	0	0	0	0	0	0	0	0	0	0	0	1	0	0	1	0	1	0	0	0	0	0	0	0	1	1	0	0	0	0	0	0	0	0	0	0	0	0	0	1	1	0	0	0	0	0
HNF1A-AS1|AL450322.2	0	0	0	0	0	0	1	1	0	0	1	0	0	0	0	0	0	0	0	1	0	0	1	0	0	0	0	0	0	0	0	0	1	0	0	0	1	0	0	0	0	0	0	1	1	0	0	0	0
HNF1A-AS1|AP005233.1	1	1	1	1	1	1	1	1	1	1	1	1	1	1	1	1	1	1	1	1	1	1	1	0	1	1	1	1	1	1	1	1	1	1	1	1	1	1	1	1	1	0	1	1	1	1	1	1	1
HNF1A-AS1|OBSCN-AS1	1	1	0	1	1	1	1	0	1	1	0	0	1	0	1	1	0	1	1	1	1	1	1	1	1	0	1	1	1	1	1	1	1	0	1	1	1	0	0	1	0	1	1	0	1	1	1	1	1
HNF1A-AS1|AC063948.1	1	0	0	0	0	0	1	1	1	1	0	0	0	0	1	0	0	1	0	1	1	1	0	0	1	0	0	1	1	0	1	0	0	0	1	1	0	1	0	0	1	0	0	0	0	0	0	0	0
HNF1A-AS1|IFNG-AS1	0	0	0	0	0	0	1	1	0	0	1	0	0	1	1	1	0	1	0	1	0	1	1	0	0	1	1	0	0	0	0	0	1	0	0	0	1	0	0	1	0	1	0	1	1	1	0	0	0
HNF1A-AS1|LINC01082	0	0	0	0	0	0	0	0	0	0	0	0	0	0	1	1	0	1	0	1	0	0	0	0	0	0	0	0	0	0	0	0	1	0	1	0	0	0	0	0	0	0	0	0	0	1	0	0	0
HNF1A-AS1|NRIR	0	0	0	0	0	0	0	1	0	0	0	0	0	0	0	0	1	0	0	1	0	0	1	0	0	0	0	0	1	0	0	0	0	0	0	0	1	0	0	1	0	0	0	1	0	0	0	0	0
VWA8-AS1|LINC02561	1	0	0	0	0	0	0	0	0	0	1	0	0	0	0	0	1	1	0	1	0	1	0	0	0	0	1	1	0	0	0	0	1	0	0	0	1	0	0	0	0	1	0	0	0	0	0	1	0
VWA8-AS1|AF127936.1	0	1	1	0	0	0	1	1	0	1	1	1	0	1	1	1	1	1	0	1	1	1	1	0	1	1	1	0	0	1	0	0	1	1	0	0	1	0	0	1	0	1	0	1	1	0	1	1	1
VWA8-AS1|AL049775.2	0	1	1	0	1	0	0	0	1	0	1	1	0	1	0	0	1	0	1	0	1	0	1	0	0	1	1	0	0	0	0	1	1	1	0	0	1	0	0	0	0	1	0	1	1	0	0	1	1
VWA8-AS1|LINC01143	0	1	1	0	0	0	1	1	0	0	0	1	0	1	0	1	1	1	0	1	0	1	0	0	0	1	0	1	0	0	0	1	0	1	0	0	0	0	0	1	0	1	0	1	1	1	1	1	1
VWA8-AS1|PLA2G4E-AS1	0	0	1	0	1	0	0	1	0	0	1	1	0	1	0	0	1	0	1	0	0	1	0	0	0	0	0	0	0	0	0	1	0	0	0	0	1	0	0	1	0	1	0	1	1	1	0	1	0
VWA8-AS1|LINC00460	0	0	1	0	0	0	0	0	0	0	0	1	0	1	0	0	1	0	0	0	0	1	0	0	0	1	0	0	0	0	0	1	1	0	0	0	1	0	0	0	0	0	0	1	1	0	0	0	0
VWA8-AS1|PRR26	0	0	1	0	0	0	0	1	0	0	0	1	0	1	1	0	1	0	0	0	0	0	0	0	0	1	0	0	0	0	0	0	0	1	0	0	1	0	0	0	0	1	0	1	1	1	1	0	1
VWA8-AS1|SEMA3B-AS1	0	0	1	0	0	0	0	0	0	0	0	1	0	0	0	0	0	0	0	0	0	1	0	0	0	0	0	0	0	0	0	0	0	0	0	0	0	0	0	0	0	0	0	1	1	0	1	0	0
VWA8-AS1|AL133410.1	0	0	1	0	0	0	1	1	0	0	0	1	0	1	1	0	1	0	1	1	0	1	0	0	0	1	0	1	0	1	0	1	1	1	0	0	1	0	0	1	0	1	0	1	1	1	1	0	1
VWA8-AS1|AL049775.1	0	1	1	0	0	0	1	0	0	0	1	1	0	1	0	0	1	0	1	0	1	0	0	0	0	1	0	0	0	0	0	1	1	0	0	0	1	0	0	0	0	1	0	1	1	0	0	1	1
VWA8-AS1|LINC02551	1	1	1	1	0	0	1	0	0	0	1	1	0	1	0	1	1	0	1	1	1	0	1	0	1	1	0	0	1	0	0	1	1	1	0	0	1	0	0	0	0	1	0	1	1	0	0	1	1
VWA8-AS1|ZFHX4-AS1	1	1	1	0	1	0	1	1	0	0	1	1	0	1	1	1	1	0	0	1	1	1	0	0	1	1	1	1	0	1	0	1	1	1	1	0	1	0	0	1	0	1	0	1	1	1	1	1	0
VWA8-AS1|LINC02408	0	1	1	0	0	0	1	1	0	0	1	1	0	1	1	0	1	1	1	1	0	1	1	0	0	1	1	1	0	0	0	0	1	1	0	0	1	0	1	1	0	1	0	1	1	1	1	1	1
VWA8-AS1|LINC02367	0	0	1	0	0	0	0	0	0	0	0	1	0	1	1	1	1	1	1	1	0	1	0	0	0	1	0	0	0	0	0	1	0	1	0	0	1	0	0	1	0	0	0	1	1	1	1	0	1
VWA8-AS1|AL590666.3	0	0	1	0	0	0	0	0	0	0	0	1	0	1	0	0	0	0	0	0	0	0	0	0	0	0	0	0	0	0	0	0	0	0	0	0	1	0	0	0	0	0	0	1	1	0	0	0	0
VWA8-AS1|MIR29B2CHG	0	0	1	0	0	0	0	0	0	0	0	1	0	1	0	0	0	0	0	0	0	0	0	0	0	1	0	0	0	0	0	0	0	0	0	0	1	0	0	1	0	0	0	1	1	0	1	0	0
VWA8-AS1|LINC00314	0	1	1	0	0	0	1	1	0	0	1	1	0	1	1	0	1	0	1	0	0	1	1	0	0	1	0	0	0	0	0	1	0	1	0	0	1	0	0	1	0	1	0	1	1	1	1	1	1
VWA8-AS1|LINC01686	0	0	1	0	0	0	0	0	0	0	0	1	0	0	0	0	0	0	0	0	0	0	0	0	0	1	0	0	0	0	0	0	0	1	0	0	0	0	0	0	0	0	0	1	0	0	1	0	0
VWA8-AS1|AL450322.2	0	0	1	0	0	0	0	1	0	0	0	1	0	1	0	0	0	0	0	0	0	0	0	0	0	1	0	0	0	0	0	0	0	0	0	0	1	0	0	0	0	0	0	1	1	0	0	0	0
VWA8-AS1|AP005233.1	0	1	1	0	0	0	0	1	0	0	0	1	0	1	1	0	1	0	1	0	0	1	0	0	0	1	0	0	0	0	0	1	0	1	0	0	1	0	0	1	0	0	0	1	1	1	1	0	1
VWA8-AS1|OBSCN-AS1	0	1	1	0	1	0	0	0	0	0	0	1	0	1	1	0	0	0	1	0	1	1	0	0	1	1	1	1	0	0	0	1	1	0	0	0	1	0	0	1	0	1	0	1	1	1	1	1	1
VWA8-AS1|AC063948.1	0	0	1	0	0	0	0	0	0	0	0	1	0	0	1	0	0	0	0	0	0	0	0	0	0	0	0	1	0	0	0	0	0	1	0	0	0	0	0	0	0	0	0	1	1	0	1	0	1
VWA8-AS1|AL359715.1	0	0	1	0	0	0	0	0	0	0	0	1	0	0	0	0	0	0	0	0	0	0	0	0	0	1	0	0	0	0	0	0	0	0	0	0	0	0	0	0	0	0	0	0	1	0	0	0	0
VWA8-AS1|IFNG-AS1	0	0	1	0	0	0	0	0	0	0	0	1	0	1	1	0	0	0	0	0	0	1	0	0	0	1	0	0	0	0	0	0	0	1	0	0	1	0	0	1	0	1	0	1	1	0	1	0	1
VWA8-AS1|NRIR	0	0	1	0	0	0	0	0	0	0	0	1	0	1	0	0	1	0	0	0	0	0	0	0	0	0	0	0	0	0	0	0	0	1	0	0	1	0	0	1	0	0	0	1	1	0	0	0	0
VWA8-AS1|AL135999.3	0	0	1	0	0	0	0	0	0	0	0	1	0	0	0	0	0	0	0	0	0	0	0	0	0	0	0	0	0	0	0	0	0	0	0	0	0	0	0	0	0	0	0	1	1	0	0	0	0
LINC02561|AF127936.1	0	1	1	1	0	0	1	1	0	1	1	1	1	1	1	1	1	1	0	1	1	0	1	0	1	1	1	0	1	1	0	1	0	1	0	1	1	1	1	1	0	1	0	1	1	1	1	1	1
LINC02561|AL049775.2	0	1	1	1	1	0	1	1	1	1	1	1	0	1	1	1	1	0	1	0	1	0	1	0	0	1	1	0	1	0	1	1	1	1	0	0	1	1	0	0	1	1	0	1	1	0	1	0	1
LINC02561|LINC01143	0	1	1	1	1	0	1	1	0	0	0	1	1	1	0	1	1	0	0	0	0	0	0	0	1	1	0	0	0	1	1	1	0	1	0	1	0	1	0	1	1	1	0	1	1	1	1	0	1
LINC02561|AP002518.2	0	0	1	0	0	0	1	1	0	0	0	1	0	1	1	1	0	0	0	0	0	0	0	0	0	1	0	0	0	0	0	1	0	1	0	0	0	0	0	0	0	0	0	1	1	0	1	0	1
LINC02561|PLA2G4E-AS1	0	0	1	1	1	0	1	1	0	0	1	1	0	1	0	1	1	0	1	0	0	1	0	0	0	0	0	0	0	0	0	1	0	1	0	1	0	0	0	1	1	1	0	1	1	1	1	0	1
LINC02561|LINC00891	0	0	1	0	0	0	0	1	0	0	0	1	0	0	1	1	0	0	0	0	0	0	0	0	0	1	0	0	0	0	0	1	0	1	0	0	0	0	0	0	0	0	0	1	1	0	1	0	1
LINC02561|LINC00460	0	1	1	1	0	0	1	1	0	0	0	1	0	1	0	0	1	0	0	0	0	0	1	0	0	1	0	0	0	0	0	1	0	0	0	0	0	0	0	0	0	0	0	1	1	0	1	0	1
LINC02561|PRR26	0	0	1	0	0	0	1	1	0	0	0	1	0	1	1	1	1	0	0	0	0	0	1	0	0	1	0	0	0	1	0	1	0	1	0	0	0	1	0	1	0	0	0	1	1	1	1	0	1
LINC02561|SEMA3B-AS1	0	0	1	0	0	0	1	1	0	0	0	1	0	0	1	1	0	0	0	0	0	0	0	0	0	1	0	0	0	1	0	1	0	1	0	0	0	1	0	1	0	0	0	1	1	1	1	0	1
LINC02561|SBF2-AS1	0	0	0	0	0	0	0	1	0	0	0	1	0	0	0	1	0	0	0	0	0	0	0	0	0	1	0	0	0	0	0	1	0	1	0	0	0	0	0	0	0	0	0	1	1	0	1	0	1
LINC02561|ZEB1-AS1	0	0	0	0	0	0	0	1	0	0	0	0	0	0	1	1	0	0	0	0	0	0	0	0	0	1	0	0	0	0	0	1	0	0	0	0	0	0	0	0	0	0	0	0	0	0	1	0	1
LINC02561|AC116903.2	0	0	1	0	0	0	1	1	0	0	0	1	0	1	1	1	0	0	0	0	0	0	0	0	0	1	0	0	0	0	0	0	0	1	0	0	0	0	0	0	0	0	0	0	1	0	1	0	1
LINC02561|AL133410.1	0	0	1	1	0	0	1	1	0	0	0	1	1	1	1	1	1	0	1	1	1	0	0	0	1	1	0	0	0	1	0	1	0	1	0	1	1	1	1	1	1	1	0	1	1	1	1	0	1
LINC02561|LINC00322	0	0	1	0	0	0	0	1	0	0	0	1	0	1	0	1	0	0	0	0	0	0	1	0	0	1	0	0	0	0	0	0	0	1	0	0	0	0	0	0	0	0	0	1	1	0	1	0	1
LINC02561|AL049775.1	0	1	1	0	0	0	1	1	0	0	0	1	0	1	1	1	1	0	1	0	1	0	1	0	0	1	0	0	1	0	0	1	0	1	1	0	1	0	0	0	1	1	0	1	1	1	1	1	1
[truncated: 1,460 more rows]
[truncated: 150 more columns]
